# Supplementary material for: Heritability Enrichment of Immunoglobulin G N-Glycosylation in Specific Tissues
Source: Front Immunol. 2021 Nov 3;12:741705. doi: 10.3389/fimmu.2021.741705 (PMC8595136; doi:10.3389/fimmu.2021.741705)
Supplement: Supplementary file 2 [file Table_1.xlsx]

## Sheet: Sheet1
Supplementary Table 1 |Referecne panels used in LDSC-SEG and TWAS
Tissue	Sample number	Feature number	Within-tissue significance threshold	URLs
Adipose - Subcutaneous*	385	8193	6.10277e-06	http://gusevlab.org/projects/fusion/weights/GTEx.Adipose_Subcutaneous.P01.tar.bz2
Adipose - Visceral (Omentum)*	313	6174	8.09848e-06	http://gusevlab.org/projects/fusion/weights/GTEx.Adipose_Visceral_Omentum.P01.tar.bz2
Adrenal Gland	175	4521	1.10595e-05	http://gusevlab.org/projects/fusion/weights/GTEx.Adrenal_Gland.P01.tar.bz2
Artery - Aorta	267	6463	7.73635e-06	http://gusevlab.org/projects/fusion/weights/GTEx.Artery_Aorta.P01.tar.bz2
Artery - Coronary*	152	3248	1.53941e-05	http://gusevlab.org/projects/fusion/weights/GTEx.Artery_Coronary.P01.tar.bz2
Artery - Tibial	388	8224	6.07977e-06	http://gusevlab.org/projects/fusion/weights/GTEx.Artery_Tibial.P01.tar.bz2
Blood - EBV-transformed lymphocytes	117	2758	1.81291e-05	http://gusevlab.org/projects/fusion/weights/GTEx.Cells_EBV-transformed_lymphocytes.P01.tar.bz2
Brain - Amygdala*	88	1837	2.72183e-05	http://gusevlab.org/projects/fusion/weights/GTEx.Brain_Amygdala.P01.tar.bz2
Brain - Anterior cingulate cortex (BA24)*	109	2710	1.84502e-05	http://gusevlab.org/projects/fusion/weights/GTEx.Brain_Anterior_cingulate_cortex_BA24.P01.tar.bz2
Brain - Caudate (basal ganglia)	144	3661	1.36575e-05	http://gusevlab.org/projects/fusion/weights/GTEx.Brain_Caudate_basal_ganglia.P01.tar.bz2
Brain - Cerebellar Hemisphere*	125	4408	1.1343e-05	http://gusevlab.org/projects/fusion/weights/GTEx.Brain_Cerebellar_Hemisphere.P01.tar.bz2
Brain - Cerebellum*	154	5855	8.53971e-06	http://gusevlab.org/projects/fusion/weights/GTEx.Brain_Cerebellum.P01.tar.bz2
Brain - Cortex	136	4012	1.24626e-05	http://gusevlab.org/projects/fusion/weights/GTEx.Brain_Cortex.P01.tar.bz2
Brain - Frontal Cortex (BA9)	118	3144	1.59033e-05	http://gusevlab.org/projects/fusion/weights/GTEx.Brain_Frontal_Cortex_BA9.P01.tar.bz2
Brain - Hippocampus*	111	2295	2.17865e-05	http://gusevlab.org/projects/fusion/weights/GTEx.Brain_Hippocampus.P01.tar.bz2
Brain - Hypothalamus*	108	2315	2.15983e-05	http://gusevlab.org/projects/fusion/weights/GTEx.Brain_Hypothalamus.P01.tar.bz2
Brain - Nucleus accumbens (basal ganglia)	130	3240	1.54321e-05	http://gusevlab.org/projects/fusion/weights/GTEx.Brain_Nucleus_accumbens_basal_ganglia.P01.tar.bz2
Brain - Putamen (basal ganglia)	111	2818	1.77431e-05	http://gusevlab.org/projects/fusion/weights/GTEx.Brain_Putamen_basal_ganglia.P01.tar.bz2
Brain - Spinal cord (cervical c-1)	83	2006	2.49252e-05	http://gusevlab.org/projects/fusion/weights/GTEx.Brain_Spinal_cord_cervical_c-1.P01.tar.bz2
Brain - Substantia nigra*	80	1604	3.11721e-05	http://gusevlab.org/projects/fusion/weights/GTEx.Brain_Substantia_nigra.P01.tar.bz2
Breast - Mammary Tissue*	251	5044	9.91277e-06	http://gusevlab.org/projects/fusion/weights/GTEx.Breast_Mammary_Tissue.P01.tar.bz2
Colon - Sigmoid	203	4874	1.02585e-05	http://gusevlab.org/projects/fusion/weights/GTEx.Colon_Sigmoid.P01.tar.bz2
Colon - Transverse	246	5316	9.40557e-06	http://gusevlab.org/projects/fusion/weights/GTEx.Colon_Transverse.P01.tar.bz2
Esophagus - Gastroesophageal Junction*	213	4888	1.02291e-05	http://gusevlab.org/projects/fusion/weights/GTEx.Esophagus_Gastroesophageal_Junction.P01.tar.bz2
Esophagus - Mucosa	358	8061	6.2027e-06	http://gusevlab.org/projects/fusion/weights/GTEx.Esophagus_Mucosa.P01.tar.bz2
Esophagus - Muscularis*	335	7773	6.43252e-06	http://gusevlab.org/projects/fusion/weights/GTEx.Esophagus_Muscularis.P01.tar.bz2
Heart - Atrial Appendage*	264	5671	8.81679e-06	http://gusevlab.org/projects/fusion/weights/GTEx.Heart_Atrial_Appendage.P01.tar.bz2
Heart - Left Ventricle	272	5082	9.83865e-06	http://gusevlab.org/projects/fusion/weights/GTEx.Heart_Left_Ventricle.P01.tar.bz2
Liver	153	2914	1.71585e-05	http://gusevlab.org/projects/fusion/weights/GTEx.Liver.P01.tar.bz2
Lung*	383	7776	6.43004e-06	http://gusevlab.org/projects/fusion/weights/GTEx.Lung.P01.tar.bz2
Minor Salivary Gland*	85	1822	2.74424e-05	http://gusevlab.org/projects/fusion/weights/GTEx.Minor_Salivary_Gland.P01.tar.bz2
Muscle - Skeletal*	491	7409	6.74855e-06	http://gusevlab.org/projects/fusion/weights/GTEx.Muscle_Skeletal.P01.tar.bz2
Nerve - Tibial	361	9657	5.17759e-06	http://gusevlab.org/projects/fusion/weights/GTEx.Nerve_Tibial.P01.tar.bz2
Ovary	122	2809	1.77999e-05	http://gusevlab.org/projects/fusion/weights/GTEx.Ovary.P01.tar.bz2
Pancreas	220	5094	9.81547e-06	http://gusevlab.org/projects/fusion/weights/GTEx.Pancreas.P01.tar.bz2
Pituitary	157	4402	1.13585e-05	http://gusevlab.org/projects/fusion/weights/GTEx.Pituitary.P01.tar.bz2
Prostate	132	2797	1.78763e-05	http://gusevlab.org/projects/fusion/weights/GTEx.Prostate.P01.tar.bz2
Skin - Not Sun Exposed (Suprapubic)	335	7458	6.70421e-06	http://gusevlab.org/projects/fusion/weights/GTEx.Skin_Not_Sun_Exposed_Suprapubic.P01.tar.bz2
Skin - Sun Exposed (Lower leg)*	414	8879	5.63126e-06	http://gusevlab.org/projects/fusion/weights/GTEx.Skin_Sun_Exposed_Lower_leg.P01.tar.bz2
Skin - Transformed fibroblasts*	300	7353	6.79995e-06	http://gusevlab.org/projects/fusion/weights/GTEx.Cells_Transformed_fibroblasts.P01.tar.bz2
Small Intestine - Terminal Ileum*	122	2879	1.73671e-05	http://gusevlab.org/projects/fusion/weights/GTEx.Small_Intestine_Terminal_Ileum.P01.tar.bz2
Spleen*	146	4497	1.11185e-05	http://gusevlab.org/projects/fusion/weights/GTEx.Spleen.P01.tar.bz2
Stomach	237	4456	1.12208e-05	http://gusevlab.org/projects/fusion/weights/GTEx.Stomach.P01.tar.bz2
Testis*	225	9253	5.40365e-06	http://gusevlab.org/projects/fusion/weights/GTEx.Testis.P01.tar.bz2
Thyroid	399	9826	5.08854e-06	http://gusevlab.org/projects/fusion/weights/GTEx.Thyroid.P01.tar.bz2
Uterus*	101	2135	2.34192e-05	http://gusevlab.org/projects/fusion/weights/GTEx.Uterus.P01.tar.bz2
Vagina	106	2013	2.48385e-05	http://gusevlab.org/projects/fusion/weights/GTEx.Vagina.P01.tar.bz2
Whole Blood*	369	2058	2.42954e-05	http://gusevlab.org/projects/fusion/weights/GTEx.Whole_Blood.P01.tar.bz2
*: reference panels included in current study.
