# Supplementary material for: Heritability Enrichment of Immunoglobulin G N-Glycosylation in Specific Tissues
Source: Front Immunol. 2021 Nov 3;12:741705. doi: 10.3389/fimmu.2021.741705 (PMC8595136; doi:10.3389/fimmu.2021.741705)
Supplement: Supplementary file 3 [file Table_2.xlsx]

## Sheet: Sheet1
Supplementary Table 2 | Definition and brief descriptions of IgG glysocsylation features
Edinburgh_Code	Zagreb_Code	Structure	Description	Formula
IGP1	GP1		The percentage of FA1 glycan in total IgG glycans	GP1 / GP * 100
IGP2	GP2		The percentage of A2 glycan in total IgG glycans	GP2 / GP * 100
IGP3	GP4		The percentage of FA2 glycan in total IgG glycans	GP4 / GP * 100
IGP4	GP5		The percentage of M5 glycan in total IgG glycans	GP5 / GP * 100
IGP5	GP6		The percentage of FA2B glycan in total IgG glycans	GP6 / GP * 100
IGP6	GP7		The percentage of A2G1 glycan in total IgG glycans	GP7 / GP * 100
IGP7	GP8		The percentage of FA2[6]G1 glycan in total IgG glycans	GP8 / GP * 100
IGP8	GP9		The percentage of FA2[3]G1 glycan in total IgG glycans	GP9 / GP * 100
IGP9	GP10		The percentage of FA2[6]BG1 glycan in total IgG glycans	GP10 / GP * 100
IGP10	GP11		The percentage of FA2[3]BG1 glycan in total IgG glycans	GP11 / GP * 100
IGP11	GP12		The percentage of A2G2 glycan in total IgG glycans	GP12 / GP * 100
IGP12	GP13		The percentage of A2BG2 glycan in total IgG glycans	GP13 / GP * 100
IGP13	GP14		The percentage of FA2G2 glycan in total IgG glycans	GP14 / GP * 100
IGP14	GP15		The percentage of FA2BG2 glycan in total IgG glycans	GP15 / GP * 100
IGP15	GP16		The percentage of FA2G1S1 glycan in total IgG glycans	GP16 / GP * 100
IGP16	GP17		The percentage of A2G2S1 glycan in total IgG glycans	GP17 / GP * 100
IGP17	GP18		The percentage of FA2G2S1 glycan in total IgG glycans	GP18 / GP * 100
IGP18	GP19		The percentage of FA2BG2S1 glycan in total IgG glycans	GP19 / GP * 100
IGP19	GP20		The percentage of FA2FG2S1 glycan in total IgG glycans	GP20 / GP * 100
IGP20	GP21		The percentage of A2G2S2 glycan in total IgG glycans	GP21 / GP * 100
IGP21	GP22		The percentage of A2BG2S2 glycan in total IgG glycans	GP22 / GP * 100
IGP22	GP23		The percentage of FA2G2S2 glycan in total IgG glycans	GP23 / GP * 100
IGP23	GP24		The percentage of FA2BG2S2 glycan in total IgG glycans	GP24 / GP * 100
F: core (if first letter) or antennary fucose; A2: biantennary; B: bisecting N-acetylglucosamine; Gx: galactose; Sx: sialic acid; x - number of galactoses or sialic acids in a glycan structure.
Groups	N-glycosylation	GP1, GP2, GP4, GP5, GP6, GP7, GP8, GP9, GP10, GP11, GP12, GP13, GP14, GP15, GP16, GP17, GP18, GP19, GP20, GP21, GP22, GP23, GP24
	monogalactosylation	GP7, GP8, GP9, GP10, GP11, GP16
	digalactosylation	GP12, GP13, GP14, GP15, GP17, GP18, GP19, GP21, GP22, GP23, GP24
	galactosylation	GP7, GP8, GP9, GP10, GP11, GP12, GP13, GP14, GP15, GP16, GP17, GP18, GP19, GP21, GP22, GP23, GP24
	monosialylation	GP16, GP17, GP18, GP19
	disialylation	GP21, GP22, GP23, GP24
	sialylation	GP16, GP17, GP18, GP19, GP21, GP22, GP23, GP24
	fucosylation	GP1, GP4, GP6, GP8, GP9, GP10, GP11, GP14, GP15, GP16, GP18, GP19, GP23, GP24
	bisectingGlcNAc	GP6, GP10, GP11, GP13, GP15, GP19, GP24
