# Supplementary material for: Heritability Enrichment of Immunoglobulin G N-Glycosylation in Specific Tissues
Source: Front Immunol. 2021 Nov 3;12:741705. doi: 10.3389/fimmu.2021.741705 (PMC8595136; doi:10.3389/fimmu.2021.741705)
Supplement: Supplementary file 4 [file Table_3.xlsx]

## Sheet: GP2
Supplementary Table 3.1 | Results of LDSC-SEG of IgG N-GP2 on GTEx v7
Tissue category for display	Tissue name	Coefficient	Coefficient_std_error	Coefficient_P_value	-log10P-value
Adipose	Adipose_Subcutaneous	-7.26e-09	2.4e-08	0.619078	0.208
Adipose	Adipose_Visceral_(Omentum)	-2.94e-08	2.66e-08	0.865266	0.0629
Endocrine	Adrenal_Gland	-1.87e-08	2.73e-08	0.753474	0.123
Cardiovascular	Artery_Aorta	2.76e-08	2.66e-08	0.149819	0.824
Cardiovascular	Artery_Coronary	-5.42e-09	3.32e-08	0.564831	0.248
Cardiovascular	Artery_Tibial	-2.12e-08	2.72e-08	0.782991	0.106
Other	Bladder	-3.59e-08	2.36e-08	0.935665	0.0289
CNS	Brain_Amygdala	-1.35e-08	2.12e-08	0.737476	0.132
CNS	Brain_Anterior_cingulate_cortex_(BA24)	-9.27e-09	2.15e-08	0.666763	0.176
CNS	Brain_Caudate_(basal_ganglia)	-8.91e-09	2.27e-08	0.652455	0.185
CNS	Brain_Cerebellar_Hemisphere	-1.48e-08	2.43e-08	0.728592	0.138
CNS	Brain_Cerebellum	-2.88e-08	2.23e-08	0.901441	0.0451
CNS	Brain_Cortex	-1.09e-09	2.12e-08	0.520487	0.284
CNS	Brain_Frontal_Cortex_(BA9)	4.24e-09	2.17e-08	0.422668	0.374
CNS	Brain_Hippocampus	-4.16e-09	2.19e-08	0.575135	0.24
CNS	Brain_Hypothalamus	-1.6e-08	2.08e-08	0.779048	0.108
CNS	Brain_Nucleus_accumbens_(basal_ganglia)	-9.34e-09	2.31e-08	0.656834	0.183
CNS	Brain_Putamen_(basal_ganglia)	-5.26e-09	2.11e-08	0.59868	0.223
CNS	Brain_Spinal_cord_(cervical_c-1)	3e-08	3e-08	0.158028	0.801
CNS	Brain_Substantia_nigra	-1.65e-08	2.11e-08	0.782689	0.106
Other	Breast_Mammary_Tissue	2.09e-08	2.53e-08	0.203922	0.691
Blood/Immune	Cells_EBV-transformed_lymphocytes	1.99e-08	3.04e-08	0.256244	0.591
Other	Cells_Transformed_fibroblasts	2.39e-08	3.73e-08	0.260719	0.584
Other	Cervix_Ectocervix	-9.5e-09	2.35e-08	0.657215	0.182
Other	Cervix_Endocervix	-1.14e-08	2.74e-08	0.660912	0.18
Digestive	Colon_Sigmoid	-1.34e-08	3.22e-08	0.661027	0.18
Digestive	Colon_Transverse	3.18e-08	2.63e-08	0.113732	0.944
Digestive	Esophagus_Gastroesophageal_Junction	-3.02e-08	3.28e-08	0.821331	0.0855
Digestive	Esophagus_Mucosa	-9.42e-09	3.35e-08	0.610674	0.214
Digestive	Esophagus_Muscularis	-2.13e-08	2.76e-08	0.780312	0.108
Other	Fallopian_Tube	-3.96e-08	2.54e-08	0.940883	0.0265
Cardiovascular	Heart_Atrial_Appendage	-1.81e-08	2.62e-08	0.755465	0.122
Cardiovascular	Heart_Left_Ventricle	1.16e-08	3.13e-08	0.355258	0.449
Other	Kidney_Cortex	-4.01e-08	2.38e-08	0.953739	0.0206
Liver	Liver	-2.01e-08	2.37e-08	0.802177	0.0957
Other	Lung	-5.61e-09	2.78e-08	0.579977	0.237
Other	Minor_Salivary_Gland	9.57e-09	2.48e-08	0.349966	0.456
Musculoskeletal/connective	Muscle_Skeletal	6.09e-08	2.63e-08	0.0103483	1.99
Other	Nerve_Tibial	2.7e-08	3.62e-08	0.227592	0.643
Other	Ovary	-1.43e-08	2.77e-08	0.696969	0.157
Other	Pancreas	-6.03e-09	2.79e-08	0.585461	0.233
Endocrine	Pituitary	-1.15e-08	2.52e-08	0.675835	0.17
Other	Prostate	-2.72e-08	3.24e-08	0.79891	0.0975
Other	Skin_Not_Sun_Exposed_(Suprapubic)	6.69e-09	2.77e-08	0.404692	0.393
Other	Skin_Sun_Exposed_(Lower_leg)	3.92e-08	3.82e-08	0.152133	0.818
Digestive	Small_Intestine_Terminal_Ileum	5.07e-08	2.85e-08	0.0377846	1.42
Blood/Immune	Spleen	1.29e-08	3.15e-08	0.340513	0.468
Digestive	Stomach	4.05e-09	4.38e-08	0.463099	0.334
Endocrine	Testis	1.94e-08	2.53e-08	0.221376	0.655
Endocrine	Thyroid	-2.28e-08	3e-08	0.776318	0.11
Other	Uterus	9.64e-09	2.41e-08	0.344354	0.463
Other	Vagina	-1.16e-09	2.34e-08	0.519795	0.284
Blood/Immune	Whole_Blood	4.49e-08	3.61e-08	0.107075	0.97

## Sheet: GP4
Supplementary Table 3.2 | Results of LDSC-SEG of IgG N-GP4 on GTEx v7
Tissue category for display	Tissue name	Coefficient	Coefficient_std_error	Coefficient_P_value	-log10P-value
Adipose	Adipose_Subcutaneous	6.23e-09	2.35e-08	0.395592	0.402753
Adipose	Adipose_Visceral_(Omentum)	3.88e-08	2.77e-08	0.0807805	1.09269
Endocrine	Adrenal_Gland	-4.6e-09	2.54e-08	0.571832	0.242731
Cardiovascular	Artery_Aorta	1.17e-08	2.28e-08	0.303164	0.518322
Cardiovascular	Artery_Coronary	1.19e-08	2.43e-08	0.312231	0.505524
Cardiovascular	Artery_Tibial	6.16e-09	2.05e-08	0.381717	0.418259
Other	Bladder	1.22e-08	2.17e-08	0.287103	0.541962
CNS	Brain_Amygdala	-1.41e-08	1.91e-08	0.770436	0.113263
CNS	Brain_Anterior_cingulate_cortex_(BA24)	-3.29e-08	1.9e-08	0.958142	0.0185703
CNS	Brain_Caudate_(basal_ganglia)	-1.36e-08	2.1e-08	0.740362	0.130556
CNS	Brain_Cerebellar_Hemisphere	4.34e-08	2.59e-08	0.0469401	1.32846
CNS	Brain_Cerebellum	2.39e-08	2.43e-08	0.162699	0.788616
CNS	Brain_Cortex	-2.25e-08	2.11e-08	0.857798	0.0666152
CNS	Brain_Frontal_Cortex_(BA9)	-2.5e-08	1.95e-08	0.899994	0.0457603
CNS	Brain_Hippocampus	-2.13e-08	1.92e-08	0.866029	0.0624676
CNS	Brain_Hypothalamus	-2.5e-08	2.09e-08	0.883354	0.0538652
CNS	Brain_Nucleus_accumbens_(basal_ganglia)	-1.53e-08	2.07e-08	0.770194	0.1134
CNS	Brain_Putamen_(basal_ganglia)	-3.21e-09	2.14e-08	0.559737	0.252016
CNS	Brain_Spinal_cord_(cervical_c-1)	-1.63e-08	1.98e-08	0.795547	0.0993342
CNS	Brain_Substantia_nigra	-1.74e-08	2.15e-08	0.790916	0.10187
Other	Breast_Mammary_Tissue	-1.45e-08	2.37e-08	0.730179	0.136571
Blood/Immune	Cells_EBV-transformed_lymphocytes	-1.89e-08	2.57e-08	0.768377	0.114426
Other	Cells_Transformed_fibroblasts	5.69e-09	2.68e-08	0.415843	0.381071
Other	Cervix_Ectocervix	-3.01e-08	2.15e-08	0.919036	0.0366674
Other	Cervix_Endocervix	-1.11e-08	2.25e-08	0.688851	0.161874
Digestive	Colon_Sigmoid	-2.19e-08	2.28e-08	0.832289	0.0797261
Digestive	Colon_Transverse	-3.42e-08	2.68e-08	0.898819	0.0463278
Digestive	Esophagus_Gastroesophageal_Junction	1.18e-08	2.37e-08	0.310194	0.508366
Digestive	Esophagus_Mucosa	-6.83e-08	2.43e-08	0.997527	0.00107543
Digestive	Esophagus_Muscularis	1.36e-08	2.34e-08	0.280193	0.552542
Other	Fallopian_Tube	-1.07e-08	2.93e-08	0.643221	0.19164
Cardiovascular	Heart_Atrial_Appendage	-8.55e-09	2.16e-08	0.653789	0.184563
Cardiovascular	Heart_Left_Ventricle	-4.13e-08	2.2e-08	0.969623	0.0133972
Other	Kidney_Cortex	7.42e-09	2.33e-08	0.375064	0.425895
Liver	Liver	4.34e-09	2.56e-08	0.432753	0.36376
Other	Lung	4.29e-08	3.04e-08	0.0787698	1.10364
Other	Minor_Salivary_Gland	-1.63e-08	2.61e-08	0.734596	0.133952
Musculoskeletal/connective	Muscle_Skeletal	5e-08	2.74e-08	0.0337057	1.4723
Other	Nerve_Tibial	-7.14e-09	2.3e-08	0.621681	0.206433
Other	Ovary	3.14e-08	2.86e-08	0.13591	0.86675
Other	Pancreas	-2.34e-09	2.36e-08	0.539483	0.268023
Endocrine	Pituitary	-4.72e-09	2.36e-08	0.579273	0.237117
Other	Prostate	7.55e-09	2.61e-08	0.386084	0.413319
Other	Skin_Not_Sun_Exposed_(Suprapubic)	3.85e-09	2.6e-08	0.441088	0.355475
Other	Skin_Sun_Exposed_(Lower_leg)	5.98e-09	2.69e-08	0.412142	0.384953
Digestive	Small_Intestine_Terminal_Ileum	-1.82e-08	2.65e-08	0.754084	0.122581
Blood/Immune	Spleen	5.04e-08	3.29e-08	0.0628597	1.20163
Digestive	Stomach	-4.33e-08	2.52e-08	0.956981	0.0190966
Endocrine	Testis	5.15e-08	2.79e-08	0.032566	1.48724
Endocrine	Thyroid	1.31e-08	2.37e-08	0.289554	0.53827
Other	Uterus	3.76e-08	2.32e-08	0.0525858	1.27913
Other	Vagina	-2.03e-08	2.37e-08	0.804845	0.0942877
Blood/Immune	Whole_Blood	3.4e-08	3.04e-08	0.131007	0.882704

## Sheet: GP6
Supplementary Table 3.3 | Results of LDSC-SEG of IgG N-GP6 on GTEx v7
Tissue category for display	Tissue name	Coefficient	Coefficient_std_error	Coefficient_P_value	-log10P-value
Adipose	Adipose_Subcutaneous	1.45e-08	2.42e-08	0.27486	0.560888
Adipose	Adipose_Visceral_(Omentum)	1.21e-08	2.67e-08	0.324749	0.488452
Endocrine	Adrenal_Gland	-3.03e-08	2.53e-08	0.884055	0.053521
Cardiovascular	Artery_Aorta	-1.98e-08	2.21e-08	0.815211	0.0887299
Cardiovascular	Artery_Coronary	-2.67e-08	2.15e-08	0.892089	0.049592
Cardiovascular	Artery_Tibial	-2.07e-08	2.3e-08	0.815882	0.0883725
Other	Bladder	-5.38e-09	2.09e-08	0.601713	0.220611
CNS	Brain_Amygdala	-7.01e-09	2.33e-08	0.618026	0.208993
CNS	Brain_Anterior_cingulate_cortex_(BA24)	-1.56e-08	2.26e-08	0.754348	0.122428
CNS	Brain_Caudate_(basal_ganglia)	-4.63e-09	2.42e-08	0.575803	0.239726
CNS	Brain_Cerebellar_Hemisphere	3.35e-08	2.31e-08	0.073262	1.13512
CNS	Brain_Cerebellum	2.76e-08	2.29e-08	0.114122	0.942629
CNS	Brain_Cortex	-1.64e-08	2.42e-08	0.751047	0.124333
CNS	Brain_Frontal_Cortex_(BA9)	1.39e-09	2.31e-08	0.476042	0.322355
CNS	Brain_Hippocampus	5.35e-09	2.17e-08	0.402808	0.394902
CNS	Brain_Hypothalamus	-3.78e-09	2.18e-08	0.568868	0.244989
CNS	Brain_Nucleus_accumbens_(basal_ganglia)	-6.02e-09	2.36e-08	0.600836	0.221244
CNS	Brain_Putamen_(basal_ganglia)	-9.54e-11	2.4e-08	0.501584	0.299656
CNS	Brain_Spinal_cord_(cervical_c-1)	1.59e-08	2.18e-08	0.233619	0.631491
CNS	Brain_Substantia_nigra	1.68e-08	2.36e-08	0.238827	0.621916
Other	Breast_Mammary_Tissue	1.24e-08	2.45e-08	0.306155	0.514059
Blood/Immune	Cells_EBV-transformed_lymphocytes	2.01e-08	2.9e-08	0.244855	0.611091
Other	Cells_Transformed_fibroblasts	2.33e-08	3e-08	0.218699	0.660153
Other	Cervix_Ectocervix	-4.15e-09	2.24e-08	0.573517	0.241454
Other	Cervix_Endocervix	-1.13e-08	2.1e-08	0.70463	0.152039
Digestive	Colon_Sigmoid	9.46e-09	2.74e-08	0.36484	0.437897
Digestive	Colon_Transverse	3.93e-09	2.77e-08	0.443575	0.353033
Digestive	Esophagus_Gastroesophageal_Junction	2.6e-08	2.55e-08	0.153909	0.812736
Digestive	Esophagus_Mucosa	-6.15e-08	2.82e-08	0.985425	0.00637645
Digestive	Esophagus_Muscularis	4.37e-09	2.53e-08	0.431434	0.365085
Other	Fallopian_Tube	-1.39e-08	2.56e-08	0.706903	0.15064
Cardiovascular	Heart_Atrial_Appendage	1.25e-08	2.48e-08	0.307262	0.512491
Cardiovascular	Heart_Left_Ventricle	-6.82e-09	2.55e-08	0.605513	0.217876
Other	Kidney_Cortex	-4.36e-08	2.47e-08	0.961358	0.0171147
Liver	Liver	-3.2e-08	2.32e-08	0.916515	0.0378605
Other	Lung	1.32e-08	3.31e-08	0.344678	0.462586
Other	Minor_Salivary_Gland	-8.91e-09	3.14e-08	0.611924	0.213303
Musculoskeletal/connective	Muscle_Skeletal	2.24e-08	3.32e-08	0.250059	0.601958
Other	Nerve_Tibial	2.54e-08	2.58e-08	0.162618	0.788832
Other	Ovary	3.43e-08	2.39e-08	0.0758197	1.12022
Other	Pancreas	-2.29e-08	2.35e-08	0.835004	0.0783112
Endocrine	Pituitary	-2.09e-08	2.63e-08	0.785953	0.104603
Other	Prostate	-1.51e-08	2.8e-08	0.704812	0.151927
Other	Skin_Not_Sun_Exposed_(Suprapubic)	-3.25e-08	2.27e-08	0.924564	0.034063
Other	Skin_Sun_Exposed_(Lower_leg)	-3.74e-08	2.24e-08	0.952378	0.0211904
Digestive	Small_Intestine_Terminal_Ileum	1.4e-08	3.03e-08	0.322317	0.491717
Blood/Immune	Spleen	5.23e-08	3.34e-08	0.0584941	1.23289
Digestive	Stomach	-9.22e-09	2.9e-08	0.624651	0.204362
Endocrine	Testis	1.02e-08	2.11e-08	0.3141	0.502932
Endocrine	Thyroid	-1.69e-08	2.54e-08	0.746699	0.126855
Other	Uterus	4.69e-08	2.58e-08	0.034586	1.4611
Other	Vagina	-1.96e-08	2.45e-08	0.787803	0.103582
Blood/Immune	Whole_Blood	3.69e-08	2.87e-08	0.099013	1.00431

## Sheet: GP7
Supplementary Table 3.4 | Results of LDSC-SEG of IgG N-GP7 on GTEx v7
Tissue category for display	Tissue name	Coefficient	Coefficient_std_error	Coefficient_P_value	-log10P-value
Adipose	Adipose_Subcutaneous	1.47e-08	2.53e-08	0.280429	0.552178
Adipose	Adipose_Visceral_(Omentum)	1.9e-08	2.92e-08	0.257368	0.589445
Endocrine	Adrenal_Gland	-6.15e-09	2.88e-08	0.584515	0.233205
Cardiovascular	Artery_Aorta	8.49e-09	2.31e-08	0.356885	0.447472
Cardiovascular	Artery_Coronary	1.36e-08	2.57e-08	0.297411	0.526643
Cardiovascular	Artery_Tibial	-3.44e-09	2.37e-08	0.557535	0.253728
Other	Bladder	-2.46e-08	2.33e-08	0.854065	0.0685093
CNS	Brain_Amygdala	-3.77e-08	1.98e-08	0.971648	0.0124912
CNS	Brain_Anterior_cingulate_cortex_(BA24)	-3.27e-08	2.02e-08	0.947069	0.0236182
CNS	Brain_Caudate_(basal_ganglia)	-1.94e-08	2.17e-08	0.814326	0.0892019
CNS	Brain_Cerebellar_Hemisphere	-5.05e-08	2.16e-08	0.990206	0.00427453
CNS	Brain_Cerebellum	-5.81e-08	2.26e-08	0.994915	0.00221412
CNS	Brain_Cortex	-2.82e-08	1.96e-08	0.924823	0.0339416
CNS	Brain_Frontal_Cortex_(BA9)	-1.83e-08	2.08e-08	0.810307	0.0913505
CNS	Brain_Hippocampus	-3.35e-08	2.17e-08	0.938692	0.0274767
CNS	Brain_Hypothalamus	-4.68e-08	2.1e-08	0.987091	0.00564293
CNS	Brain_Nucleus_accumbens_(basal_ganglia)	-1.49e-08	2.19e-08	0.751715	0.123947
CNS	Brain_Putamen_(basal_ganglia)	-2.59e-08	1.95e-08	0.90847	0.0416893
CNS	Brain_Spinal_cord_(cervical_c-1)	-1.12e-08	2.91e-08	0.649443	0.187459
CNS	Brain_Substantia_nigra	-5.77e-08	2.08e-08	0.99722	0.00120901
Other	Breast_Mammary_Tissue	5.97e-08	3e-08	0.0233057	1.63254
Blood/Immune	Cells_EBV-transformed_lymphocytes	3.78e-08	2.93e-08	0.0985517	1.00634
Other	Cells_Transformed_fibroblasts	3.2e-08	3.16e-08	0.155583	0.808039
Other	Cervix_Ectocervix	-1.8e-08	2.54e-08	0.760355	0.118983
Other	Cervix_Endocervix	-5.45e-09	2.17e-08	0.599082	0.222514
Digestive	Colon_Sigmoid	-8.09e-09	2.33e-08	0.635738	0.196722
Digestive	Colon_Transverse	1.28e-08	2.56e-08	0.309061	0.509956
Digestive	Esophagus_Gastroesophageal_Junction	-2.28e-08	2.81e-08	0.791783	0.101394
Digestive	Esophagus_Mucosa	3.45e-09	2.71e-08	0.44928	0.347482
Digestive	Esophagus_Muscularis	-2.3e-08	2.82e-08	0.792993	0.100731
Other	Fallopian_Tube	-3.83e-09	2.27e-08	0.566944	0.24646
Cardiovascular	Heart_Atrial_Appendage	4.14e-09	2.39e-08	0.431311	0.365209
Cardiovascular	Heart_Left_Ventricle	5.73e-09	2.36e-08	0.404144	0.393464
Other	Kidney_Cortex	1.18e-08	2.46e-08	0.316223	0.500007
Liver	Liver	-2.58e-08	2.19e-08	0.880517	0.0552623
Other	Lung	-2.66e-08	2.54e-08	0.853185	0.0689567
Other	Minor_Salivary_Gland	4.33e-09	2.59e-08	0.433596	0.362914
Musculoskeletal/connective	Muscle_Skeletal	2.65e-08	2.24e-08	0.11858	0.925988
Other	Nerve_Tibial	2.87e-08	3.22e-08	0.186727	0.728793
Other	Ovary	-3e-08	3.12e-08	0.831772	0.0799958
Other	Pancreas	2.21e-09	2.67e-08	0.467012	0.330672
Endocrine	Pituitary	-2.23e-08	2.48e-08	0.815703	0.0884681
Other	Prostate	-3.97e-09	3.27e-08	0.548275	0.261002
Other	Skin_Not_Sun_Exposed_(Suprapubic)	2.41e-08	2.98e-08	0.210036	0.677705
Other	Skin_Sun_Exposed_(Lower_leg)	4.64e-08	3.07e-08	0.0652031	1.18573
Digestive	Small_Intestine_Terminal_Ileum	2.75e-08	2.65e-08	0.149502	0.825353
Blood/Immune	Spleen	-2.67e-09	2.96e-08	0.535898	0.270918
Digestive	Stomach	5.28e-08	3.99e-08	0.0925459	1.03364
Endocrine	Testis	4.55e-09	2.21e-08	0.418497	0.378307
Endocrine	Thyroid	-2.03e-08	2.71e-08	0.772805	0.11193
Other	Uterus	-2.72e-08	2.58e-08	0.854799	0.0681358
Other	Vagina	9.24e-09	1.97e-08	0.31934	0.495747
Blood/Immune	Whole_Blood	3.15e-08	3.24e-08	0.165702	0.780672

## Sheet: GP8
Supplementary Table 3.5 | Results of LDSC-SEG of IgG N-GP8 on GTEx v7
Tissue category for display	Tissue name	Coefficient	Coefficient_std_error	Coefficient_P_value	-log10P-value
Adipose	Adipose_Subcutaneous	1.05e-08	2.24e-08	0.320486	0.49419
Adipose	Adipose_Visceral_(Omentum)	8.94e-09	2.33e-08	0.350447	0.455377
Endocrine	Adrenal_Gland	-2.91e-08	2.37e-08	0.890709	0.0502641
Cardiovascular	Artery_Aorta	-3.43e-08	2.11e-08	0.947779	0.023293
Cardiovascular	Artery_Coronary	-4.38e-08	2.17e-08	0.978089	0.00962158
Cardiovascular	Artery_Tibial	-3.55e-08	2.03e-08	0.96004	0.0177105
Other	Bladder	9.47e-09	2.22e-08	0.33493	0.475046
CNS	Brain_Amygdala	-9.17e-09	2.12e-08	0.66755	0.175516
CNS	Brain_Anterior_cingulate_cortex_(BA24)	-1.4e-08	2.05e-08	0.752909	0.123257
CNS	Brain_Caudate_(basal_ganglia)	-1.93e-08	2.04e-08	0.827912	0.0820156
CNS	Brain_Cerebellar_Hemisphere	-4.5e-08	2.13e-08	0.982678	0.00758891
CNS	Brain_Cerebellum	-4.14e-08	2.14e-08	0.973583	0.0116268
CNS	Brain_Cortex	-4.24e-09	1.93e-08	0.58692	0.231421
CNS	Brain_Frontal_Cortex_(BA9)	-4.35e-10	1.95e-08	0.5089	0.293367
CNS	Brain_Hippocampus	-1.19e-08	2.15e-08	0.710316	0.148548
CNS	Brain_Hypothalamus	-1.74e-08	1.99e-08	0.808041	0.0925665
CNS	Brain_Nucleus_accumbens_(basal_ganglia)	-1.77e-08	2.09e-08	0.800926	0.0964075
CNS	Brain_Putamen_(basal_ganglia)	-7.99e-09	2.05e-08	0.651287	0.186228
CNS	Brain_Spinal_cord_(cervical_c-1)	-9.64e-09	2.02e-08	0.683527	0.165244
CNS	Brain_Substantia_nigra	-6.08e-09	2.02e-08	0.618378	0.208746
Other	Breast_Mammary_Tissue	2.34e-08	2.47e-08	0.172101	0.764217
Blood/Immune	Cells_EBV-transformed_lymphocytes	1.8e-08	2.43e-08	0.230192	0.637909
Other	Cells_Transformed_fibroblasts	1.21e-08	2.56e-08	0.317849	0.497779
Other	Cervix_Ectocervix	3e-08	2.42e-08	0.107094	0.970234
Other	Cervix_Endocervix	1.54e-09	2.54e-08	0.475777	0.322597
Digestive	Colon_Sigmoid	7.39e-09	2.17e-08	0.36701	0.435322
Digestive	Colon_Transverse	-4.18e-08	2.47e-08	0.954854	0.020063
Digestive	Esophagus_Gastroesophageal_Junction	-2.73e-08	2.27e-08	0.885252	0.0529332
Digestive	Esophagus_Mucosa	-1.21e-08	2.51e-08	0.685495	0.163996
Digestive	Esophagus_Muscularis	-6.15e-09	2.37e-08	0.602118	0.220318
Other	Fallopian_Tube	1.85e-11	2.43e-08	0.499696	0.301294
Cardiovascular	Heart_Atrial_Appendage	1.21e-09	2.31e-08	0.479163	0.319517
Cardiovascular	Heart_Left_Ventricle	1.19e-08	2.41e-08	0.310677	0.507691
Other	Kidney_Cortex	-1.39e-08	2.52e-08	0.709232	0.149212
Liver	Liver	-7.75e-09	2.32e-08	0.630839	0.200081
Other	Lung	-1.62e-08	2.38e-08	0.752168	0.123685
Other	Minor_Salivary_Gland	1.75e-08	2.48e-08	0.239724	0.620289
Musculoskeletal/connective	Muscle_Skeletal	2.5e-08	2.73e-08	0.179273	0.746485
Other	Nerve_Tibial	4.83e-10	2.37e-08	0.491888	0.308134
Other	Ovary	-2.02e-08	2.26e-08	0.814766	0.0889669
Other	Pancreas	-7.49e-09	2.29e-08	0.628043	0.202011
Endocrine	Pituitary	1.63e-08	2.18e-08	0.227749	0.642543
Other	Prostate	-3.6e-08	2.4e-08	0.933135	0.0300556
Other	Skin_Not_Sun_Exposed_(Suprapubic)	-1.09e-08	2.47e-08	0.669752	0.174086
Other	Skin_Sun_Exposed_(Lower_leg)	4.99e-09	2.64e-08	0.424952	0.37166
Digestive	Small_Intestine_Terminal_Ileum	2.3e-08	2.56e-08	0.184933	0.732987
Blood/Immune	Spleen	-1.04e-08	2.4e-08	0.668537	0.174875
Digestive	Stomach	1.29e-08	2.75e-08	0.319733	0.495212
Endocrine	Testis	-4.99e-08	2.2e-08	0.988328	0.00509873
Endocrine	Thyroid	-7.8e-09	2.46e-08	0.624401	0.204536
Other	Uterus	9.64e-09	2.48e-08	0.348463	0.457844
Other	Vagina	-2.81e-09	2.43e-08	0.545974	0.262828
Blood/Immune	Whole_Blood	5.03e-08	2.91e-08	0.0421373	1.37533

## Sheet: GP9
Supplementary Table 3.6 | Results of LDSC-SEG of IgG N-GP9 on GTEx v7
Tissue category for display	Tissue name	Coefficient	Coefficient_std_error	Coefficient_P_value	-log10P-value
Adipose	Adipose_Subcutaneous	-3.04e-08	2.16e-08	0.919682	0.0363625
Adipose	Adipose_Visceral_(Omentum)	-3.24e-08	2.2e-08	0.930074	0.0314826
Endocrine	Adrenal_Gland	2.6e-08	2.2e-08	0.118229	0.927277
Cardiovascular	Artery_Aorta	-1.85e-08	1.94e-08	0.830247	0.0807928
Cardiovascular	Artery_Coronary	4.54e-09	2.08e-08	0.413681	0.383335
Cardiovascular	Artery_Tibial	-3.73e-09	2.04e-08	0.572511	0.242216
Other	Bladder	7.36e-09	1.76e-08	0.338369	0.470609
CNS	Brain_Amygdala	1.34e-08	1.92e-08	0.242472	0.615338
CNS	Brain_Anterior_cingulate_cortex_(BA24)	9.57e-09	1.73e-08	0.290535	0.536802
CNS	Brain_Caudate_(basal_ganglia)	-6.2e-09	1.86e-08	0.630922	0.200024
CNS	Brain_Cerebellar_Hemisphere	-1.32e-08	1.84e-08	0.762889	0.117539
CNS	Brain_Cerebellum	3.59e-09	1.86e-08	0.423654	0.372989
CNS	Brain_Cortex	-3.31e-09	1.88e-08	0.569875	0.24422
CNS	Brain_Frontal_Cortex_(BA9)	9.33e-09	1.75e-08	0.296528	0.527935
CNS	Brain_Hippocampus	7.44e-09	1.87e-08	0.345671	0.461337
CNS	Brain_Hypothalamus	1.53e-08	1.9e-08	0.210246	0.677272
CNS	Brain_Nucleus_accumbens_(basal_ganglia)	8.07e-09	1.82e-08	0.328301	0.483727
CNS	Brain_Putamen_(basal_ganglia)	-4.5e-10	1.95e-08	0.509199	0.293112
CNS	Brain_Spinal_cord_(cervical_c-1)	-5.44e-09	1.96e-08	0.609285	0.215179
CNS	Brain_Substantia_nigra	2.68e-08	2.03e-08	0.0937387	1.02808
Other	Breast_Mammary_Tissue	-2.92e-08	1.93e-08	0.934683	0.0293358
Blood/Immune	Cells_EBV-transformed_lymphocytes	-6.26e-09	2.46e-08	0.600318	0.221619
Other	Cells_Transformed_fibroblasts	1.3e-08	2.38e-08	0.293211	0.53282
Other	Cervix_Ectocervix	1.53e-08	2.08e-08	0.230368	0.637579
Other	Cervix_Endocervix	3.26e-08	1.96e-08	0.0479727	1.31901
Digestive	Colon_Sigmoid	-2.9e-09	1.98e-08	0.558097	0.25329
Digestive	Colon_Transverse	5.08e-09	2.19e-08	0.408394	0.388921
Digestive	Esophagus_Gastroesophageal_Junction	-2.65e-08	2.31e-08	0.874029	0.0584743
Digestive	Esophagus_Mucosa	9.87e-09	2.58e-08	0.35078	0.454965
Digestive	Esophagus_Muscularis	-7.22e-09	2.46e-08	0.61551	0.210765
Other	Fallopian_Tube	7.38e-09	2.57e-08	0.386948	0.412348
Cardiovascular	Heart_Atrial_Appendage	8.43e-09	2.19e-08	0.350257	0.455613
Cardiovascular	Heart_Left_Ventricle	1.93e-08	2.46e-08	0.216657	0.664228
Other	Kidney_Cortex	-6.86e-09	2.4e-08	0.612641	0.212794
Liver	Liver	2.75e-08	2.38e-08	0.123505	0.908317
Other	Lung	1.26e-08	2.2e-08	0.283896	0.546841
Other	Minor_Salivary_Gland	3.89e-08	2.33e-08	0.0476017	1.32238
Musculoskeletal/connective	Muscle_Skeletal	-3.48e-08	2.03e-08	0.95732	0.0189429
Other	Nerve_Tibial	-8.89e-09	2.03e-08	0.668944	0.17461
Other	Ovary	6.34e-09	2.2e-08	0.386717	0.412607
Other	Pancreas	2.41e-08	2.27e-08	0.144237	0.840923
Endocrine	Pituitary	-7.87e-09	2.09e-08	0.647029	0.189076
Other	Prostate	-2.96e-08	2.28e-08	0.90263	0.04449
Other	Skin_Not_Sun_Exposed_(Suprapubic)	2e-08	2.46e-08	0.207556	0.682865
Other	Skin_Sun_Exposed_(Lower_leg)	2.81e-08	2.46e-08	0.126694	0.897245
Digestive	Small_Intestine_Terminal_Ileum	1.51e-09	2.25e-08	0.473308	0.324857
Blood/Immune	Spleen	1.27e-08	2.6e-08	0.313077	0.504349
Digestive	Stomach	-1.42e-08	2.56e-08	0.710956	0.148157
Endocrine	Testis	-1.99e-08	1.98e-08	0.843021	0.0741615
Endocrine	Thyroid	-1.62e-08	2.08e-08	0.781237	0.107217
Other	Uterus	-1.23e-08	2.22e-08	0.710387	0.148505
Other	Vagina	2.47e-09	2.06e-08	0.452274	0.344598
Blood/Immune	Whole_Blood	3.19e-08	2.45e-08	0.0962099	1.01678

## Sheet: GP10
Supplementary Table 3.7 | Results of LDSC-SEG of IgG N-GP10 on GTEx v7
Tissue category for display	Tissue name	Coefficient	Coefficient_std_error	Coefficient_P_value	-log10P-value
Adipose	Adipose_Subcutaneous	2.46e-09	3.31e-08	0.470415	0.327519
Adipose	Adipose_Visceral_(Omentum)	2.06e-08	3.31e-08	0.266614	0.574117
Endocrine	Adrenal_Gland	-3.85e-08	3.17e-08	0.887703	0.0517324
Cardiovascular	Artery_Aorta	-2.87e-08	3.19e-08	0.815917	0.0883538
Cardiovascular	Artery_Coronary	9.24e-10	3.08e-08	0.488051	0.311535
Cardiovascular	Artery_Tibial	-3.43e-08	2.61e-08	0.905394	0.0431622
Other	Bladder	3.26e-08	2.33e-08	0.081219	1.09034
CNS	Brain_Amygdala	9.35e-09	2.37e-08	0.346715	0.460027
CNS	Brain_Anterior_cingulate_cortex_(BA24)	1.99e-08	2.3e-08	0.192465	0.715648
CNS	Brain_Caudate_(basal_ganglia)	-2.9e-09	2.23e-08	0.551874	0.25816
CNS	Brain_Cerebellar_Hemisphere	4.5e-08	4.15e-08	0.138984	0.857035
CNS	Brain_Cerebellum	2.47e-08	3.47e-08	0.238374	0.622742
CNS	Brain_Cortex	5.24e-09	3.02e-08	0.431077	0.365445
CNS	Brain_Frontal_Cortex_(BA9)	8.25e-09	2.25e-08	0.357158	0.44714
CNS	Brain_Hippocampus	-3.64e-09	2.32e-08	0.562451	0.249915
CNS	Brain_Hypothalamus	7.37e-09	2.23e-08	0.370213	0.431548
CNS	Brain_Nucleus_accumbens_(basal_ganglia)	3.55e-09	2.3e-08	0.438845	0.357688
CNS	Brain_Putamen_(basal_ganglia)	4.6e-09	2.38e-08	0.423303	0.373348
CNS	Brain_Spinal_cord_(cervical_c-1)	-2.32e-08	2.18e-08	0.857047	0.0669953
CNS	Brain_Substantia_nigra	-9.54e-09	2.23e-08	0.665426	0.1769
Other	Breast_Mammary_Tissue	2.44e-08	3.34e-08	0.232196	0.634145
Blood/Immune	Cells_EBV-transformed_lymphocytes	-1.72e-09	3.08e-08	0.522223	0.282144
Other	Cells_Transformed_fibroblasts	8.43e-09	3.12e-08	0.39361	0.404934
Other	Cervix_Ectocervix	-3.31e-09	2.54e-08	0.551857	0.258173
Other	Cervix_Endocervix	6.65e-09	2.76e-08	0.404981	0.392565
Digestive	Colon_Sigmoid	-5.26e-08	3.47e-08	0.935456	0.0289768
Digestive	Colon_Transverse	3.61e-08	3.09e-08	0.121152	0.916668
Digestive	Esophagus_Gastroesophageal_Junction	-3.71e-08	2.76e-08	0.910232	0.0408479
Digestive	Esophagus_Mucosa	-4.15e-08	2.75e-08	0.934673	0.0293405
Digestive	Esophagus_Muscularis	-4.15e-08	2.57e-08	0.946706	0.0237848
Other	Fallopian_Tube	-2.04e-08	3.4e-08	0.725697	0.139245
Cardiovascular	Heart_Atrial_Appendage	-1.13e-08	2.89e-08	0.651873	0.185837
Cardiovascular	Heart_Left_Ventricle	-1.74e-08	3.22e-08	0.706116	0.151124
Other	Kidney_Cortex	3.06e-08	3.3e-08	0.177209	0.751513
Liver	Liver	2.99e-08	2.79e-08	0.141198	0.85017
Other	Lung	1.85e-08	3.38e-08	0.292324	0.534136
Other	Minor_Salivary_Gland	1.43e-08	3.11e-08	0.322871	0.490971
Musculoskeletal/connective	Muscle_Skeletal	1.56e-08	3.24e-08	0.314533	0.502334
Other	Nerve_Tibial	9.05e-09	3.11e-08	0.385566	0.413902
Other	Ovary	1.95e-08	3.24e-08	0.274123	0.562055
Other	Pancreas	8.47e-09	2.39e-08	0.361725	0.441622
Endocrine	Pituitary	1.59e-08	2.94e-08	0.294648	0.530697
Other	Prostate	2.46e-08	3.26e-08	0.225464	0.646923
Other	Skin_Not_Sun_Exposed_(Suprapubic)	-1.18e-08	3.03e-08	0.651502	0.186084
Other	Skin_Sun_Exposed_(Lower_leg)	2.25e-08	3.48e-08	0.258326	0.587832
Digestive	Small_Intestine_Terminal_Ileum	5.87e-08	3.12e-08	0.0298726	1.52473
Blood/Immune	Spleen	6.44e-08	3.3e-08	0.0257413	1.58937
Digestive	Stomach	4.21e-08	3.16e-08	0.0914685	1.03873
Endocrine	Testis	-8.4e-09	3.11e-08	0.606628	0.217078
Endocrine	Thyroid	1.73e-08	3.06e-08	0.286513	0.542855
Other	Uterus	3.59e-09	2.75e-08	0.448182	0.348545
Other	Vagina	2.84e-08	2.81e-08	0.155654	0.80784
Blood/Immune	Whole_Blood	4.53e-08	3.1e-08	0.0717037	1.14446

## Sheet: GP11
Supplementary Table 3.8 | Results of LDSC-SEG of IgG N-GP11 on GTEx v7
Tissue category for display	Tissue name	Coefficient	Coefficient_std_error	Coefficient_P_value	-log10P-value
Adipose	Adipose_Subcutaneous	4.7e-09	2.24e-08	0.41689	0.379979
Adipose	Adipose_Visceral_(Omentum)	-8.73e-09	2.4e-08	0.641921	0.192519
Endocrine	Adrenal_Gland	-3.59e-08	2.39e-08	0.932987	0.0301244
Cardiovascular	Artery_Aorta	-1.7e-09	2.38e-08	0.528545	0.276918
Cardiovascular	Artery_Coronary	-1.49e-08	2.43e-08	0.729632	0.136896
Cardiovascular	Artery_Tibial	-4.43e-09	2.16e-08	0.581191	0.235681
Other	Bladder	2.71e-08	2.25e-08	0.114365	0.941706
CNS	Brain_Amygdala	-1.44e-08	2.1e-08	0.754223	0.1225
CNS	Brain_Anterior_cingulate_cortex_(BA24)	-1.61e-08	2.11e-08	0.776923	0.109622
CNS	Brain_Caudate_(basal_ganglia)	1.11e-09	2.07e-08	0.478617	0.320011
CNS	Brain_Cerebellar_Hemisphere	2.44e-08	2.54e-08	0.168477	0.77346
CNS	Brain_Cerebellum	1.5e-08	2.52e-08	0.275421	0.560003
CNS	Brain_Cortex	-1.72e-08	2.3e-08	0.772405	0.112155
CNS	Brain_Frontal_Cortex_(BA9)	-1.1e-08	2.22e-08	0.68992	0.161201
CNS	Brain_Hippocampus	-8.7e-09	2.06e-08	0.663481	0.178172
CNS	Brain_Hypothalamus	-1.18e-08	2.17e-08	0.706748	0.150735
CNS	Brain_Nucleus_accumbens_(basal_ganglia)	-1.54e-09	2.01e-08	0.530554	0.27527
CNS	Brain_Putamen_(basal_ganglia)	2.63e-09	2.02e-08	0.448091	0.348634
CNS	Brain_Spinal_cord_(cervical_c-1)	-1.99e-08	1.77e-08	0.869262	0.0608493
CNS	Brain_Substantia_nigra	-7.79e-09	2.11e-08	0.644281	0.190925
Other	Breast_Mammary_Tissue	2.62e-08	2.7e-08	0.16594	0.780049
Blood/Immune	Cells_EBV-transformed_lymphocytes	1.87e-09	2.73e-08	0.47268	0.325433
Other	Cells_Transformed_fibroblasts	2.45e-08	2.39e-08	0.153141	0.814908
Other	Cervix_Ectocervix	4.41e-08	2.39e-08	0.0324904	1.48825
Other	Cervix_Endocervix	2.42e-08	2.24e-08	0.13952	0.855363
Digestive	Colon_Sigmoid	-5.07e-09	2.71e-08	0.574307	0.240856
Digestive	Colon_Transverse	-2.33e-08	2.39e-08	0.835351	0.0781312
Digestive	Esophagus_Gastroesophageal_Junction	8.78e-10	2.7e-08	0.48704	0.312436
Digestive	Esophagus_Mucosa	2.87e-09	2.8e-08	0.45917	0.338026
Digestive	Esophagus_Muscularis	2.37e-09	2.66e-08	0.46451	0.333005
Other	Fallopian_Tube	-1.77e-08	2.85e-08	0.732371	0.135269
Cardiovascular	Heart_Atrial_Appendage	2.53e-09	2.23e-08	0.454805	0.342174
Cardiovascular	Heart_Left_Ventricle	-1.86e-08	2.26e-08	0.794652	0.0998229
Other	Kidney_Cortex	-1.65e-08	2.51e-08	0.744711	0.128012
Liver	Liver	-1.44e-08	2.53e-08	0.715858	0.145173
Other	Lung	-2.66e-09	2.44e-08	0.543459	0.264833
Other	Minor_Salivary_Gland	-1.78e-08	2.59e-08	0.753617	0.122849
Musculoskeletal/connective	Muscle_Skeletal	4.09e-08	2.6e-08	0.0577109	1.23874
Other	Nerve_Tibial	-1.05e-08	2.26e-08	0.678377	0.168529
Other	Ovary	2.43e-08	2.58e-08	0.173096	0.761714
Other	Pancreas	1.64e-08	2.31e-08	0.239612	0.620492
Endocrine	Pituitary	-5.41e-08	2.41e-08	0.987437	0.00549064
Other	Prostate	1.16e-08	2.86e-08	0.342782	0.464982
Other	Skin_Not_Sun_Exposed_(Suprapubic)	5.13e-09	2.53e-08	0.419714	0.377046
Other	Skin_Sun_Exposed_(Lower_leg)	5.55e-09	2.64e-08	0.416612	0.380268
Digestive	Small_Intestine_Terminal_Ileum	-2.3e-08	2.46e-08	0.824687	0.0837106
Blood/Immune	Spleen	1.55e-09	2.63e-08	0.476412	0.322018
Digestive	Stomach	1.46e-08	2.42e-08	0.273611	0.562866
Endocrine	Testis	-4.45e-08	2.18e-08	0.979318	0.00907645
Endocrine	Thyroid	-4.13e-08	2.22e-08	0.968552	0.0138771
Other	Uterus	1.11e-08	2.62e-08	0.335625	0.474145
Other	Vagina	7.81e-09	2.36e-08	0.370264	0.431488
Blood/Immune	Whole_Blood	4.37e-08	2.87e-08	0.0637571	1.19547

## Sheet: GP12
Supplementary Table 3.9 | Results of LDSC-SEG of IgG N-GP12 on GTEx v7
Tissue category for display	Tissue name	Coefficient	Coefficient_std_error	Coefficient_P_value	-log10P-value
Adipose	Adipose_Subcutaneous	6.54e-09	2.59e-08	0.400206	0.397717
Adipose	Adipose_Visceral_(Omentum)	2.96e-08	2.83e-08	0.147816	0.830277
Endocrine	Adrenal_Gland	-4.29e-08	2.78e-08	0.93869	0.0274777
Cardiovascular	Artery_Aorta	6.76e-09	2.48e-08	0.392438	0.406229
Cardiovascular	Artery_Coronary	2.91e-08	2.6e-08	0.132076	0.879175
Cardiovascular	Artery_Tibial	1.18e-08	2.55e-08	0.321956	0.492204
Other	Bladder	-2.21e-08	2.34e-08	0.82693	0.0825314
CNS	Brain_Amygdala	-5.24e-08	2.11e-08	0.993574	0.00279985
CNS	Brain_Anterior_cingulate_cortex_(BA24)	-4.67e-08	2.09e-08	0.987411	0.00550216
CNS	Brain_Caudate_(basal_ganglia)	-3.18e-08	2.19e-08	0.926315	0.0332413
CNS	Brain_Cerebellar_Hemisphere	-2.81e-08	2.14e-08	0.905628	0.0430502
CNS	Brain_Cerebellum	-2.68e-08	2.14e-08	0.89457	0.0483857
CNS	Brain_Cortex	-3.16e-08	2.01e-08	0.942269	0.0258253
CNS	Brain_Frontal_Cortex_(BA9)	-3.45e-08	2.18e-08	0.943399	0.0253044
CNS	Brain_Hippocampus	-5.47e-08	2.15e-08	0.994543	0.00237648
CNS	Brain_Hypothalamus	-6.28e-08	2.09e-08	0.998661	0.000581812
CNS	Brain_Nucleus_accumbens_(basal_ganglia)	-3.05e-08	2.27e-08	0.911107	0.0404305
CNS	Brain_Putamen_(basal_ganglia)	-4.36e-08	1.84e-08	0.991103	0.00388128
CNS	Brain_Spinal_cord_(cervical_c-1)	-2.12e-08	3.67e-08	0.718499	0.143574
CNS	Brain_Substantia_nigra	-7.03e-08	2.11e-08	0.999574	0.000184841
Other	Breast_Mammary_Tissue	2.09e-08	2.68e-08	0.217779	0.661985
Blood/Immune	Cells_EBV-transformed_lymphocytes	3.69e-08	2.55e-08	0.0737647	1.13215
Other	Cells_Transformed_fibroblasts	5.72e-08	4.28e-08	0.0908486	1.04168
Other	Cervix_Ectocervix	-2e-08	2.24e-08	0.814077	0.0893343
Other	Cervix_Endocervix	-2.04e-08	2.33e-08	0.809634	0.0917111
Digestive	Colon_Sigmoid	-4.79e-09	2.4e-08	0.579014	0.237311
Digestive	Colon_Transverse	-3.85e-08	2.73e-08	0.920477	0.0359869
Digestive	Esophagus_Gastroesophageal_Junction	-1.44e-08	2.6e-08	0.710426	0.148481
Digestive	Esophagus_Mucosa	-4.09e-08	2.45e-08	0.952166	0.0212875
Digestive	Esophagus_Muscularis	-1.25e-08	2.58e-08	0.686111	0.163606
Other	Fallopian_Tube	2.21e-09	2.03e-08	0.456534	0.340527
Cardiovascular	Heart_Atrial_Appendage	1.7e-09	2.23e-08	0.469629	0.328245
Cardiovascular	Heart_Left_Ventricle	-1.62e-08	2.53e-08	0.739463	0.131084
Other	Kidney_Cortex	-9.56e-10	2.38e-08	0.515989	0.287359
Liver	Liver	-1.09e-08	2.4e-08	0.675481	0.170387
Other	Lung	5.05e-09	2.56e-08	0.421817	0.374876
Other	Minor_Salivary_Gland	-1.36e-08	2.71e-08	0.691907	0.159952
Musculoskeletal/connective	Muscle_Skeletal	1.06e-08	2.29e-08	0.321899	0.492281
Other	Nerve_Tibial	1.74e-08	4.11e-08	0.336206	0.473395
Other	Ovary	-2.32e-08	2.66e-08	0.808467	0.0923377
Other	Pancreas	-6.74e-09	2.75e-08	0.596753	0.224205
Endocrine	Pituitary	-3.91e-08	2.3e-08	0.955827	0.0196206
Other	Prostate	1.31e-08	2.8e-08	0.320384	0.494329
Other	Skin_Not_Sun_Exposed_(Suprapubic)	3.16e-08	2.55e-08	0.107193	0.969835
Other	Skin_Sun_Exposed_(Lower_leg)	4.32e-08	2.91e-08	0.0687192	1.16292
Digestive	Small_Intestine_Terminal_Ileum	8.3e-09	3.05e-08	0.392636	0.40601
Blood/Immune	Spleen	1.69e-08	3.52e-08	0.315552	0.500929
Digestive	Stomach	3.39e-08	5.11e-08	0.253873	0.595384
Endocrine	Testis	2.74e-08	2.24e-08	0.110371	0.957147
Endocrine	Thyroid	-3.17e-08	2.46e-08	0.901351	0.0451061
Other	Uterus	-2.83e-08	2.43e-08	0.878044	0.0564836
Other	Vagina	3.31e-09	1.99e-08	0.434087	0.362423
Blood/Immune	Whole_Blood	4.36e-08	3.72e-08	0.120575	0.918744

## Sheet: GP13
Supplementary Table 3.10 | Results of LDSC-SEG of IgG N-GP13 on GTEx v7
Tissue category for display	Tissue name	Coefficient	Coefficient_std_error	Coefficient_P_value	-log10P-value
Adipose	Adipose_Subcutaneous	4.62e-08	2.15e-08	0.015721	1.80352
Adipose	Adipose_Visceral_(Omentum)	4.03e-08	2.21e-08	0.0338604	1.47031
Endocrine	Adrenal_Gland	3.03e-09	2.84e-08	0.457615	0.339499
Cardiovascular	Artery_Aorta	2.4e-08	2.16e-08	0.133432	0.87474
Cardiovascular	Artery_Coronary	3.91e-08	2.26e-08	0.0422465	1.37421
Cardiovascular	Artery_Tibial	1.49e-08	2.02e-08	0.230011	0.638252
Other	Bladder	-4.45e-10	2.22e-08	0.508012	0.294126
CNS	Brain_Amygdala	-5.3e-08	1.82e-08	0.998188	0.000787619
CNS	Brain_Anterior_cingulate_cortex_(BA24)	-3.69e-08	1.78e-08	0.981029	0.00831796
CNS	Brain_Caudate_(basal_ganglia)	-3.69e-08	2.02e-08	0.966492	0.0148016
CNS	Brain_Cerebellar_Hemisphere	-1.08e-08	2.17e-08	0.69019	0.161031
CNS	Brain_Cerebellum	-1.14e-08	2.08e-08	0.708816	0.149466
CNS	Brain_Cortex	-4.21e-08	1.9e-08	0.986497	0.0059043
CNS	Brain_Frontal_Cortex_(BA9)	-4.69e-08	1.9e-08	0.993111	0.00300207
CNS	Brain_Hippocampus	-4.39e-08	1.97e-08	0.987235	0.00557948
CNS	Brain_Hypothalamus	-4.65e-08	1.82e-08	0.994694	0.00231069
CNS	Brain_Nucleus_accumbens_(basal_ganglia)	-4.51e-08	1.97e-08	0.988817	0.00488417
CNS	Brain_Putamen_(basal_ganglia)	-4.48e-08	1.88e-08	0.991352	0.00377203
CNS	Brain_Spinal_cord_(cervical_c-1)	-7.44e-09	1.95e-08	0.648886	0.187831
CNS	Brain_Substantia_nigra	-3.31e-08	1.89e-08	0.959925	0.0177625
Other	Breast_Mammary_Tissue	4.01e-08	2.4e-08	0.047419	1.32405
Blood/Immune	Cells_EBV-transformed_lymphocytes	9.04e-10	2.35e-08	0.484651	0.314571
Other	Cells_Transformed_fibroblasts	-2.09e-08	2.31e-08	0.816863	0.0878506
Other	Cervix_Ectocervix	-2.26e-08	2.15e-08	0.853222	0.0689378
Other	Cervix_Endocervix	1.15e-08	2.1e-08	0.292259	0.534232
Digestive	Colon_Sigmoid	-2.89e-08	2.36e-08	0.889722	0.0507459
Digestive	Colon_Transverse	-5.65e-08	2.62e-08	0.984646	0.00671989
Digestive	Esophagus_Gastroesophageal_Junction	8.82e-09	2.23e-08	0.346322	0.46052
Digestive	Esophagus_Mucosa	-6.13e-08	2.33e-08	0.995822	0.00181826
Digestive	Esophagus_Muscularis	1.57e-08	2.2e-08	0.237428	0.624468
Other	Fallopian_Tube	-8.53e-09	2.34e-08	0.642195	0.192333
Cardiovascular	Heart_Atrial_Appendage	1.05e-08	2.09e-08	0.30778	0.511759
Cardiovascular	Heart_Left_Ventricle	-5.67e-09	2.36e-08	0.594842	0.225599
Other	Kidney_Cortex	2.38e-09	2.22e-08	0.457329	0.339771
Liver	Liver	1.49e-08	2.45e-08	0.271143	0.566802
Other	Lung	4.32e-09	2.4e-08	0.428544	0.368004
Other	Minor_Salivary_Gland	-7.72e-09	2.36e-08	0.628101	0.20197
Musculoskeletal/connective	Muscle_Skeletal	-2.51e-08	1.98e-08	0.897159	0.0471305
Other	Nerve_Tibial	-6.01e-09	2.36e-08	0.600425	0.221541
Other	Ovary	9.42e-09	2.15e-08	0.330516	0.480807
Other	Pancreas	-1.09e-08	2.27e-08	0.684657	0.164527
Endocrine	Pituitary	2.04e-08	2.3e-08	0.187973	0.725904
Other	Prostate	2.71e-09	2.61e-08	0.458592	0.338573
Other	Skin_Not_Sun_Exposed_(Suprapubic)	4.31e-09	2.29e-08	0.425523	0.371077
Other	Skin_Sun_Exposed_(Lower_leg)	1.55e-08	2.48e-08	0.265889	0.5753
Digestive	Small_Intestine_Terminal_Ileum	-6.4e-09	2.72e-08	0.592963	0.226972
Blood/Immune	Spleen	-5.13e-09	2.79e-08	0.573009	0.241839
Digestive	Stomach	-3e-08	2.59e-08	0.876547	0.0572248
Endocrine	Testis	3.05e-08	2.35e-08	0.0968559	1.01387
Endocrine	Thyroid	2.74e-08	2.08e-08	0.0935282	1.02906
Other	Uterus	-2.47e-09	2.1e-08	0.546831	0.262147
Other	Vagina	-8.72e-09	2.33e-08	0.645559	0.190064
Blood/Immune	Whole_Blood	-3.16e-08	2.77e-08	0.872839	0.0590657

[truncated: 11 more sheets: GP14, GP15, GP16, GP17, GP18, GP19, GP20, GP21, GP22, GP23, GP24]
