# Supplementary material for: Heritability Enrichment of Immunoglobulin G N-Glycosylation in Specific Tissues
Source: Front Immunol. 2021 Nov 3;12:741705. doi: 10.3389/fimmu.2021.741705 (PMC8595136; doi:10.3389/fimmu.2021.741705)
Supplement: Supplementary file 5 [file Table_4.xlsx]

## Sheet: Sheet1
Supplementary Table 4 | Conditional analysis for previous reported candidate genes
Cytogenetic band	TWAS identified gene	IgG N-glycosylation feature	Tissue from GTEx v7	Best eQTL	Lead SNPGWAS P-value	Conditioned lead SNPGWAS P-value	Variance explained
6p21.32	HLA-DRA	GP16	Skin_Sun_Exposed_Lower_leg	rs2858867	1.24e-14	3.83e-05	0.715
6p21.33	HLA-C	GP16	Skin_Sun_Exposed_Lower_leg	rs2523578	2.69e-12	0.342	0.982
		GP16	Heart_Atrial_Appendage	rs1265087	2.69e-12	0.193	0.965
		GP16	Lung	rs2844623	2.69e-12	0.00195	0.804
		GP16	Muscle_Skeletal	rs2523578	2.69e-12	0.00188	0.802
		GP16	Small_Intestine_Terminal_Ileum	rs1265098	2.69e-12	0.000643	0.762
	GPANK1	GP16	Muscle_Skeletal	rs3130484	5.49e-06	7.18e-05	0.237
		GP19	Muscle_Skeletal	rs3130484	5.49e-06	0.115	0.88
7p22.1	KDELR2	GP4	Testis	rs17198191	1.01e-14	0.000263	0.778
9p21.1	B4GALT1	GP3	Testis	rs17247766	1.27e-15	2.57e-06	0.654
		GP14	Testis	rs17247766	1.62e-20	2.14e-07	0.688
		GP18	Muscle_Skeletal	rs1411609	8.8e-34	3.32e-30	0.111
14q23.3	FUT8	GP2	Muscle_Skeletal	rs761830	1.32e-54	2.49e-23	0.591
		GP14	Muscle_Skeletal	rs761830	6.83e-06	0.3	0.947
16p12.2	COG7	GP18	Muscle_Skeletal	rs250583	8.1e-07	0.39	0.86
17q21.1	GSDMB	GP2	Small_Intestine_Terminal_Ileum	rs9303281	8.19e-08	0.00347	0.703
	ORMDL3	GP7	Breast_Mammary_Tissue	rs25645	1.01e-14	0.000263	0.778
22q13.1	MGAT3	GP19	Muscle_Skeletal	rs1005522	7.09e-10	0.00416	0.784
		GP23	Adipose_Visceral_Omentum	rs5750830	2.16e-22	6.67e-08	0.692
		GP24	Muscle_Skeletal	rs1005522	7.28e-08	0.00343	0.705
	TAB1	GP19	Muscle_Skeletal	rs5757650	7.09e-10	0.00416	0.784
	RPL3	GP23	Adipose_Visceral_Omentum	rs139393	1.07e-07	1	1
