# Supplementary material for: Heritability Enrichment of Immunoglobulin G N-Glycosylation in Specific Tissues
Source: Front Immunol. 2021 Nov 3;12:741705. doi: 10.3389/fimmu.2021.741705 (PMC8595136; doi:10.3389/fimmu.2021.741705)
Supplement: Supplementary file 6 [file Table_5.xlsx]

## Sheet: Sheet1
Supplementary Table 5 | Conditional analysis for novel candidate genes
Cytogenetic band	TWAS identified gene	Tissue	Best eQTL	Hit Genes	Joint Genes	Lead SNPGWAS P-value	Conditioned lead SNPGWAS P-value	Variance Explained
1p22.1	GP2	Muscle_Skeletal	rs169201	1	1	5.17e-10	1.09e-05	0.499
5q31.1	GP2	Small_Intestine_Terminal_Ileum	rs738288	1	1	2.16e-22	9.19e-11	0.557
6p21.33	GP19	Minor_Salivary_Gland	rs449397	1	1	1.53e-05	0.00889	0.634
	GP19	Muscle_Skeletal	rs169201	1	1	5.49e-06	7.18e-05	0.237
	GP19	Brain_Substantia_nigra	rs3130484	1	1	5.49e-06	0.115	0.88
7p22.1	GP4	Testis	rs907089	2	2	1.01e-14	0.000263	0.778
11q12.2	GP9	Minor_Salivary_Gland	rs2916074	1	1	1.59e-13	2.56e-11	0.183
17q12	GP2	Muscle_Skeletal	rs17198191	4	2	1.24e-14	3.83e-05	0.715
	GP2	Small_Intestine_Terminal_Ileum	rs169201	4	2	1.24e-14	3.83e-05	0.715
	GP2	Muscle_Skeletal	rs2516412	4	1	1.24e-14	0.116	0.958
17q21.1	GP7	Breast_Mammary_Tissue	rs2297256	2	2	1.01e-14	0.000263	0.778
	GP7	Breast_Mammary_Tissue	rs2516412	2	1	1.09e-09	0.309	0.972
17q21.31	GP14	Brain_Cerebellar_Hemisphere	rs199439	1	1	4.46e-09	1	1
	GP14	Brain_Cerebellum	rs169201	4	1	1.72e-06	0.0974	0.88
	GP14	Muscle_Skeletal	rs17698176	4	1	1.72e-06	1	1
17q21.32	GP14	Testis	rs250583	1	1	7.27e-167	4.23e-142	0.15
19p13.11	GP10	Spleen	rs2916074	1	1	5.26e-38	2.65e-30	0.212
21q22.2	GP19	Brain_Hypothalamus	rs8065126	1	1	1.63e-05	0.342	0.951
22q13.1	GP23	Breast_Mammary_Tissue	rs449397	1	1	1.45e-40	3.23e-32	0.215
17q25.3	GP18	Muscle_Skeletal	rs883884	1	1	1.95e-09	0.00181	0.73
17q21.31-q21.32	GP10	Small_Intestine_Terminal_Ileum	rs199438	1	1	1.07e-07	1	1
	GP10	Spleen	rs199520	1	1	1.07e-07	1	1
