# Supplementary material for: Heritability Enrichment of Immunoglobulin G N-Glycosylation in Specific Tissues
Source: Front Immunol. 2021 Nov 3;12:741705. doi: 10.3389/fimmu.2021.741705 (PMC8595136; doi:10.3389/fimmu.2021.741705)
Supplement: Supplementary file 7 [file Table_6.xlsx]

## Sheet: Sheet1
Supplementary Table 6 | Functional annotation of 18 lead eQTLs showing the best colocalized associations with IGPs in both TWAS and GWAS results by HaploReg v4.1
Chr	Best eQTL	dbSNP function annotation	Promoter histone marks a	Enhancer histone marks b	DNAse *	Proteins bound †	Motifs changed §
6	rs3130557	intronic		12 tissues	6 tissues		ERalpha-a,Gfi1,PU.1
6	rs2516412		22 tissues	ESDR, BRN, PLCNT	25 tissues	AP2GAMMA,HAE2F1	Hic1
6	rs2534680		15 tissues	11 tissues	15 tissues	CFOS,POL2	GR
6	rs3101018		17 tissues	14 tissues	49 tissues	25 bound proteins	4 altered motifs
6	rs1144709	intronic		8 tissues			Mef2,TAL1
6	rs3130484	intronic		ESDR, LIV, BLD	BRN,BRN,PLCNT
6	rs1150753	intronic	BRN, LNG	14 tissues	OVRY		DMRT4,DMRT7,Pou2f2
7	rs17198191	intronic	SKIN	17 tissues	12 tissues	PU1	5 altered motifs
14	rs761830			ESC, IPSC	BLD
17	rs9303281	intronic	GI	BLD, LIV, GI	THYM,GI
17	rs17689471	intronic		BRN, LIV	IPSC
17	rs17689918	intronic		BRN, MUS	6 tissues		Maf,Rad21
17	rs169201	intronic		IPSC, BLD			4 altered motifs
17	rs199439	intronic			PLCNT		AP-2
17	rs199443	intronic		8 tissues	GI,GI,GI		GR
17	rs199520	intronic		IPSC, BLD			6 altered motifs
21	rs2297256	3'-UTR	BLD	11 tissues	LNG,MUS,BLD		Ik-2,SIX5,Znf143
22	rs1005522				6 tissues		7 altered motifs
Chr: chromosome; a: Evidence of local H3K4Me1 and H3K27Ac modification (cell lines/types); b: Evidence of local H3K4Me3 modification (cell lines/types); *: Evidence of chromatin hypersensitivity to DNase (cell lines/types: if >3, only the number is included); †: ChIP-seq experiments indicate an alteration in the binding of transcription factor; §: Evidence of alteration in the regulatory motif (i…
