# Supplementary material for: Heritability Enrichment of Immunoglobulin G N-Glycosylation in Specific Tissues
Source: Front Immunol. 2021 Nov 3;12:741705. doi: 10.3389/fimmu.2021.741705 (PMC8595136; doi:10.3389/fimmu.2021.741705)
Supplement: Supplementary file 8 [file Table_7.xlsx]

## Sheet: Sheet1
Supplementary Table 7 | Phenotypes associated with top eQTLs derived from TWAS
Best eSNP	Related IgG N-glysosylation feature	Revlevant tissue in TWAS	Relevant domain in pheWAS	Trait	P-value	N
rs1005522	GP19	Muscle_Skeletal	Cognitive	Intelligence	7.941e-11	269867
	GP24	Muscle_Skeletal	Metabolic	Impedance measures - Trunk predicted mass	8.593e-09	379469
			Skeletal	Standing height	4.83e-08	385748
			Metabolic	Weight	8.228e-06	385473
			Reproduction	Age first had sexual intercourse	3.96e-05	339614
rs1144709	GP16	Skin_Sun_Exposed_Lower_leg	Connective tissue	Rheumatoid Arthritis	2.4e-18	103638
			Skeletal	Systemic Lupus Erythematosus	3.01744e-12	14267
			Gastrointestinal	Primary sclerosing cholangitis	1.24023e-11	14890
			Immunological	Eosinophil count (three-way meta)	1.961e-10	172275
			Gastrointestinal	Crohn's Disease	9.13e-09	40266
rs1150753	GP16	Lung	Gastrointestinal	Primary sclerosing cholangitis	7.30896e-206	14890
	GP17	Skin_Sun_Exposed_Lower_leg	Endocrine	Type 1 Diabetes	3.926e-155	26890
			Skeletal	Systemic Lupus Erythematosus	3.66e-107	10995
			Immunological	Immunoglobulin A deficiency	1.028e-98	6487
			Immunological	White blood cell count (three-way meta)	1.258e-88	172435
rs1150755	GP16	Skin_Sun_Exposed_Lower_leg	Endocrine	Type 1 Diabetes	9.782e-174	26890
	GP17	Skin_Sun_Exposed_Lower_leg	Gastrointestinal	Primary sclerosing cholangitis	3.05392e-138	14890
			Skeletal	Systemic Lupus Erythematosus	1.22e-90	10995
			Immunological	White blood cell count (three-way meta)	2.192e-85	172435
			Immunological	Immunoglobulin A deficiency	7.551e-74	6487
rs1265087	GP16	Heart_Atrial_Appendage	Immunological	Immunoglobulin A deficiency	1.451e-77	6487
	GP16	Lung	Gastrointestinal	Primary sclerosing cholangitis	8.96288e-68	14890
	GP16	Small_Intestine_Terminal_Ileum	Skeletal	Systemic Lupus Erythematosus	4.638e-23	10995
			Immunological	Eosinophil count (three-way meta)	6.955e-19	172275
			Immunological	Monocyte count (three-way meta)	2.969e-18	170721
rs1265093	GP16	Skin_Sun_Exposed_Lower_leg	Connective tissue	Rheumatoid Arthritis	1.7e-71	103638
			Gastrointestinal	Primary sclerosing cholangitis	4.99803e-33	14890
			Skeletal	Height	7.3e-21	693529
			Immunological	Eosinophil count (two-way meta)	6.46217e-18	131999
			Metabolic	Waist-hip ratio (adjusted for BMI)	7.642e-16	694649
rs1265098	GP16	Small_Intestine_Terminal_Ileum	Endocrine	Type 1 Diabetes	1.70875e-28	7982
			Gastrointestinal	Primary sclerosing cholangitis	1.6573e-25	14890
			Immunological	Reticulocyte count (three-way meta)	1.66e-19	170641
			Connective tissue	Rheumatoid Arthritis	2.1e-18	58284
			Gastrointestinal	Inflammatory Bowel Disease	4.254e-16	59957
rs1265099	GP16	Skin_Sun_Exposed_Lower_leg	Endocrine	Type 1 Diabetes	2.884e-45	26890
			Immunological	Monocyte count (three-way meta)	7.503e-45	170721
			Immunological	Immunoglobulin A deficiency	5.234e-31	6487
			Skeletal	Systemic Lupus Erythematosus	6.863e-17	10995
			Endocrine	Type 2 Diabetes	9.946e-10	659256
rs139393	GP23	Adipose_Visceral_Omentum	Immunological	Lymphocyte count (three-way meta)	1.595e-10	171643
			Immunological	Red blood cell count (two-way meta)	3.16906e-08	132690
			Immunological	Hematocrit (two-way meta)	7.41229e-08	132699
			Skeletal	Height	1.4e-07	693529
			Metabolic	Hip circumference	2.007e-06	385887
rs1411609	GP18	Muscle_Skeletal	Metabolic	Aspartate aminotransferase	2.364e-07	134154
			Metabolic	Creatine kinase	8.745e-06	106080
			Cardiovascular	Pulse rate (automated reading)	1.428e-05	361411
			Metabolic	Uric acid	3.438e-05	109029
			Metabolic	Serum creatinine	0.0002414	142097
rs169201	GP10	Small_Intestine_Terminal_Ileum	Dermatological	Male-specific factors - Hair/balding pattern: Pattern 1	2.64e-74	176380
	GP14	Brain_Cerebellar_Hemisphere	Psychiatric	Nap during day	1.532e-34	386124
	GP14	Brain_Cerebellum	Immunological	Red blood cell count (three-way meta)	7.029e-33	172952
	GP14	Muscle_Skeletal	Reproduction	Relative age of first facial hair (male)	1.638e-32	171805
	GP14	Testis	Skeletal	Sitting height	7.546e-31	385393
rs17198191	GP4	Testis	Skeletal	Height	2.1e-07	693529
			Immunological	Granulocyte percentage of myeloid white cells (three-way meta)	2.581e-06	169545
			Immunological	Neutrophil percentage of white cells (three-way meta)	3.433e-06	171542
			Metabolic	Impedance measures - Trunk fat mass	3.533e-06	379578
			Skeletal	Diagnoses - main ICD10: M17 Osteoarthritis of knee	4.141e-06	300791
rs17247766	GP4	Testis	Metabolic	Waist-hip ratio (adjusted for BMI)	0.0002101	694649
	GP14	Testis	Activities	Types of physical activity in last 4 weeks: Heavy DIY	0.0006471	384450
			Psychiatric	Frequency of tiredness / lethargy in last 2 weeks	0.001962	375053
			Psychiatric	Suffer from 'nerves' (SUF-NERV)	0.002176	262321
			Endocrine	Type 2 Diabetes (adjusted for BMI)	0.0051	159208
rs17689471	GP10	Spleen	Dermatological	Male-specific factors - Hair/balding pattern: Pattern 1	1.145e-71	176380
	GP10	Small_Intestine_Terminal_Ileum	Skeletal	Sitting height	6.801e-38	385393
			Psychiatric	Nap during day	9.512e-38	386124
			Reproduction	Relative age of first facial hair (male)	1.425e-33	171805
			Immunological	Red blood cell count (three-way meta)	5.042e-32	172952
rs17689918	GP10	Spleen	Dermatological	Male-specific factors - Hair/balding pattern: Pattern 1	1.987e-71	176380
			Skeletal	Sitting height	4.346e-38	385393
			Psychiatric	Nap during day	3.421e-37	386124
			Immunological	Red blood cell count (three-way meta)	1.29e-34	172952
			Reproduction	Relative age of first facial hair (male)	9.526e-34	171805
rs17692129	GP14	Brain_Cerebellar_Hemisphere	Skeletal	Height	2.7e-25	693529
			Cognitive	Reaction time	3.21366e-16	330069
			Dermatological	Male-specific factors - Hair/balding pattern: Pattern 1	8.168e-15	176380
			Metabolic	Impedance measures - Trunk fat percentage	1.576e-10	379600
			Cardiovascular	Systolic blood pressure (automated reading)	3.449e-08	361402
rs17698176	GP2	Small_Intestine_Terminal_Ileum	Skeletal	Height	2.2e-21	693529
			Cognitive	Reaction time	9.09913e-20	330069
			Cardiovascular	Systolic blood pressure (automated reading)	2.275e-13	361402
			Psychiatric	Neuroticism sum score	5.385e-08	380506
			Cognitive	Intelligence	1.481e-07	269867
rs1953230	GP2	Muscle_Skeletal	Skeletal	Standing height	1.716e-05	385748
			Metabolic	Amino acid::Tryptophan metabolism::C-glycosyltryptophan*	7.693e-05	7786
			Immunological	Mean corpuscular volume	0.0001224	108256
			Metabolic	Peptide::gamma-glutamyl::gamma-glutamylvaline	0.0001294	7753
			Endocrine	Type 2 Diabetes	0.0002	898130
rs199438	GP10	Small_Intestine_Terminal_Ileum	Dermatological	Male-specific factors - Hair/balding pattern: Pattern 1	1.172e-68	176380
			Immunological	Red blood cell count (three-way meta)	7.248e-31	172952
			Skeletal	Sitting height	2.189e-30	385393
			Psychiatric	Nap during day	8.595e-30	386124
			Metabolic	Waist-hip ratio (adjusted for BMI)	5.162e-12	694649
rs199439	GP14	Brain_Cerebellar_Hemisphere	Dermatological	Male-specific factors - Hair/balding pattern: Pattern 1	2.647e-74	176380
			Psychiatric	Nap during day	1.164e-34	386124
			Reproduction	Relative age of first facial hair (male)	1.64e-32	171805
			Skeletal	Sitting height	6.514e-31	385393
			Psychiatric	Neuroticism sum score	3.738e-27	380506
rs199443	GP14	Brain_Cerebellum	Dermatological	Male-specific factors - Hair/balding pattern: Pattern 1	1.994e-73	176380
			Psychiatric	Nap during day	4.568e-35	386124
			Reproduction	Relative age of first facial hair (male)	2.756e-32	171805
			Skeletal	Sitting height	3.029e-30	385393
			Immunological	Red blood cell count (three-way meta)	2.351e-29	172952
rs199520	GP10	Spleen	Dermatological	Male-specific factors - Hair/balding pattern: Pattern 1	1.892e-65	176380
			Skeletal	Sitting height	7.637e-30	385393
			Psychiatric	Nap during day	3.157e-29	386124
			Immunological	Red blood cell count (three-way meta)	3.694e-27	172952
			Metabolic	Waist-hip ratio (adjusted for BMI)	6.149e-12	694649
rs2073643	GP2	Small_Intestine_Terminal_Ileum	Skeletal	Height	5.3e-81	693529
			Immunological	Sum eosinophil basophil count (three-way meta)	3.035e-48	171771
			Metabolic	Amino acid::Valine, leucine and isoleucine metabolism::isovalerylcarnitine	2.255e-30	7789
			Gastrointestinal	Crohn's Disease	9.38e-21	40266
			Respiratory	Blood clot, DVT, bronchitis, emphysema, asthma, rhinitis, eczema, allergy diagnosed by doctor: Asthma	6.915e-16	385822
rs2102928	GP2	Muscle_Skeletal	Immunological	Sum basophil neutrophil count (three-way meta)	2.305e-42	170143
			Skeletal	Height	2.1e-06	693529
			Metabolic	Impedance measures - Body fat percentage	5.764e-05	379615
			Respiratory	Blood clot, DVT, bronchitis, emphysema, asthma, rhinitis, eczema, allergy diagnosed by doctor: Asthma	7.052e-05	385822
			Endocrine	Type 2 Diabetes	0.004447	2931
rs2271308	GP2	Muscle_Skeletal	Respiratory	Blood clot, DVT, bronchitis, emphysema, asthma, rhinitis, eczema, allergy diagnosed by doctor: Asthma	1.023e-22	385822
			Metabolic	High-density lipoprotein cholesterol	4.147e-17	188577
			Reproduction	Age at menopause (last menstrual period) (female)	9.825e-12	119160
			Immunological	Red blood cell count (two-way meta)	6.19386e-11	132690
			Gastrointestinal	Inflammatory Bowel Disease	2.734e-08	34652
rs2297256	GP19	Brain_Hypothalamus	Reproduction	Age when periods started (menarche) (female)	2.957e-12	202636
			Immunological	Platelet count (three-way meta)	4.543e-07	166066
			Cognitive	Fluid intelligence test	5.978e-07	125935
			Metabolic	Body Mass Index	1.8e-06	681275
			Skeletal	Height	2.3e-06	693529
rs250583	GP18	Muscle_Skeletal	Psychiatric	Schizophrenia/Bipolar disorder	3.979e-05	39202
			Immunological	Monocyte percentage of white cells (three-way meta)	0.0006616	170494
			Metabolic	::::X-03003	0.001284	7689
			Environment	Maternal history of Alzheimer's disease	0.0017334	288676
			Psychiatric	PGC cross disorder	0.001844	61220
rs2515919	GP16	Muscle_Skeletal	Connective tissue	Rheumatoid Arthritis	4.5e-75	58284
			Skeletal	Standing height	2.198e-64	385748
			Metabolic	Impedance measures - Trunk fat-free mass	3.278e-27	379507
			Immunological	Eosinophil count (three-way meta)	1.217e-23	172275
			Skeletal	Systemic Lupus Erythematosus	5.684e-15	10995
rs2516408	GP16	Muscle_Skeletal	Gastrointestinal	Primary sclerosing cholangitis	3.18615e-59	14890
	GP16	Skin_Sun_Exposed_Lower_leg	Immunological	White blood cell count (three-way meta)	2.232e-48	172435
			Skeletal	Systemic Lupus Erythematosus	1.135e-46	10995
			Endocrine	Diabetes (diagnosed by doctor)	4.558e-12	385420
			Metabolic	Waist-hip ratio (adjusted for BMI, male)	5.768e-12	315284
rs2516412	GP9	Minor_Salivary_Gland	Gastrointestinal	Primary sclerosing cholangitis	2.77198e-59	14890
	GP16	Heart_Atrial_Appendage	Immunological	White blood cell count (three-way meta)	4.93e-48	172435
	GP16	Lung	Skeletal	Systemic Lupus Erythematosus	1.708e-40	10995
			Endocrine	Diabetes (diagnosed by doctor)	1.877e-12	385420
			Metabolic	Waist-hip ratio (adjusted for BMI, male)	7.952e-12	315284
rs2523500	GP19	Brain_Substantia_nigra	Endocrine	Type 1 Diabetes	1.916e-61	26890
			Skeletal	Height	3.3e-37	693529
			Connective tissue	Rheumatoid Arthritis	7.7e-25	58284
			Environment	Educational attainment	1.15e-09	766345
			Endocrine	Type 2 Diabetes	1.2e-08	898130
rs2523578	GP16	Muscle_Skeletal	Gastrointestinal	Primary sclerosing cholangitis	1.36164e-150	14890
	GP16	Skin_Sun_Exposed_Lower_leg	Skeletal	Standing height	9.34e-93	385748
			Immunological	White blood cell count (three-way meta)	2.212e-83	172435
			Skeletal	Systemic Lupus Erythematosus	1.12587e-55	14267
			Metabolic	Waist-hip ratio (adjusted for BMI)	8.269e-44	694649
rs25645	GP7	Breast_Mammary_Tissue	Immunological	Sum basophil neutrophil count (three-way meta)	2.41e-204	170143
			Immunological	Granulocyte count (three-way meta)	9.94e-202	169822
			Immunological	Neutrophil count (three-way meta)	4.05e-201	170702
			Respiratory	Asthma (fixed effect model)	2.05e-20	142486
			Gastrointestinal	Ulcerative colitis	2.669e-07	45975
rs2844623	GP16	Lung	Immunological	White blood cell count (three-way meta)	1.231e-65	172435
	GP16	Small_Intestine_Terminal_Ileum	Endocrine	Non-cancer illness code, self-reported: hypothyroidism/myxoedema	1.631e-30	289307
			Neurological	Multiple Sclerosis	1.744e-12	27148
			Skeletal	Systemic Lupus Erythematosus	4.92851e-11	14267
			Gastrointestinal	Primary sclerosing cholangitis	2.57397e-10	14890
rs2854275	GP16	Heart_Atrial_Appendage	Gastrointestinal	Primary sclerosing cholangitis	1.2902e-172	14890
			Skeletal	Systemic Lupus Erythematosus	3.79e-114	10995
			Immunological	Immunoglobulin A deficiency	3.135e-93	6487
			Connective tissue	Rheumatoid Arthritis	2.2e-32	103638
			Dermatological	Vitiligo	1.12e-28	44266
rs2858867	GP16	Skin_Sun_Exposed_Lower_leg	Immunological	White blood cell count (three-way meta)	3.235e-60	172435
			Dermatological	Vitiligo	2.57e-21	44266
			Immunological	Immunoglobulin A deficiency	9.908e-21	6487
			Metabolic	Waist-hip ratio (adjusted for BMI)	7.995e-17	694649
			Skeletal	Systemic Lupus Erythematosus	2.823e-15	10995
rs2893226	GP2	Muscle_Skeletal	Skeletal	Standing height	9.218e-11	385748
			Metabolic	Impedance measures - Trunk fat-free mass	1.373e-06	379507
			Metabolic	Impedance measures - Trunk predicted mass	1.538e-06	379469
			Respiratory	Blood clot, DVT, bronchitis, emphysema, asthma, rhinitis, eczema, allergy diagnosed by doctor: Hayfever, allergic rhinitis or eczema	1.428e-05	385822
			Metabolic	Low-density-lipoprotein cholesterol	0.0001149	72866
rs2916074	GP10	Spleen	Immunological	Plateletcrit (three-way meta)	1.42e-21	164339
			Immunological	Red cell distribution width (two-way meta)	1.44637e-16	131520
			Metabolic	Total cholesterol	6.31e-16	188577
			Metabolic	Triglycerides cholesterol	5.635e-15	188577
			Psychiatric	Schizophrenia	9.89e-12	105318
rs3094220	GP16	Small_Intestine_Terminal_Ileum	Gastrointestinal	Primary sclerosing cholangitis	1.20787e-116	14890
			Immunological	Immunoglobulin A deficiency	2.11e-54	6487
			Endocrine	Type 1 Diabetes	6.892e-41	26890
			Skeletal	Systemic Lupus Erythematosus	3.449e-34	10995
			Connective tissue	Rheumatoid Arthritis	1.2e-11	103638
rs3094663	GP16	Heart_Atrial_Appendage	Neurological	Multiple Sclerosis	2.672e-42	27148
			Immunological	Immunoglobulin A deficiency	7.944e-42	6487
			Skeletal	Height	2.1e-29	693529
			Connective tissue	Rheumatoid Arthritis	1.4e-12	103638
			Endocrine	Type 2 Diabetes	3.2e-12	898130
rs3101018	GP9	Minor_Salivary_Gland	Gastrointestinal	Primary sclerosing cholangitis	1.09102e-214	14890
	GP16	Small_Intestine_Terminal_Ileum	Endocrine	Type 1 Diabetes	3.176e-145	26890
	GP16	Skin_Sun_Exposed_Lower_leg	Skeletal	Systemic Lupus Erythematosus	1.38e-103	10995
	GP16	Muscle_Skeletal	Immunological	Immunoglobulin A deficiency	1.738e-96	6487
			Psychiatric	Schizophrenia	1.58e-30	105318
rs3130484	GP19	Muscle_Skeletal	Gastrointestinal	Primary sclerosing cholangitis	7.13279e-213	14890
			Endocrine	Type 1 Diabetes	2.361e-145	26890
			Skeletal	Systemic Lupus Erythematosus	5.56e-104	10995
			Psychiatric	Schizophrenia	1.58e-30	105318
			Immunological	White blood cell count (three-way meta)	5.3e-93	172435
rs3130557	GP16	Lung	Gastrointestinal	Primary sclerosing cholangitis	1.10336e-220	14890
	GP16	Small_Intestine_Terminal_Ileum	Endocrine	Type 1 Diabetes	6.474e-100	26890
			Skeletal	Systemic Lupus Erythematosus	3.68e-91	10995
			Immunological	Immunoglobulin A deficiency	2.701e-85	6487
			Immunological	White blood cell count (three-way meta)	3.218e-80	172435
rs3859192	GP2	Small_Intestine_Terminal_Ileum	Immunological	Sum basophil neutrophil count (three-way meta)	1.49e-206	170143
			Respiratory	Asthma (fixed effect model)	5.38e-28	127669
			Gastrointestinal	Inflammatory Bowel Disease	1.258e-13	59957
			Gastrointestinal	Ulcerative colitis	1.818e-09	45975
			Gastrointestinal	Crohn's Disease	6.899e-09	40266
rs449397	GP9	Minor_Salivary_Gland	Metabolic	Other polyunsaturated fatty acids than 18:2	9.34e-09	13549
			Metabolic	Ratio of bisLallylic bonds to double bonds in lipids	4.85e-07	13524
			Metabolic	CH2 groups to double bonds ratio	5.39e-07	13532
			Immunological	Red cell distribution width (two-way meta)	3.68756e-05	131520
			Metabolic	Lipid::Monoacylglycerol::1-palmitoylglycerol (1-monopalmitin)	5.082e-05	7429
rs4967958	GP18	Muscle_Skeletal	Psychiatric	Schizophrenia/Bipolar disorder	0.0002634	39202
			Environment	Mental health - Illness, injury, bereavement, stress in last 2 years	0.0003724	383913
			Metabolic	Lipid::Glycerolipid metabolism::glycerol 3-phosphate (G3P)	0.0004283	7781
			Metabolic	Impedance measures - Impedance of arm (right)	0.0006458	379786
			Psychiatric	PGC cross disorder	0.0008477	61220
rs497309	GP16	Heart_Atrial_Appendage	Gastrointestinal	Primary sclerosing cholangitis	6.44622e-207	14890
	GP16	Muscle_Skeletal	Endocrine	Type 1 Diabetes	6.321e-153	26890
			Skeletal	Systemic Lupus Erythematosus	7.5e-106	10995
			Immunological	Immunoglobulin A deficiency	3.285e-99	6487
			Immunological	White blood cell count (three-way meta)	4.14e-91	172435
rs5750830	GP23	Adipose_Visceral_Omentum	Skeletal	Height	4.1e-23	693529
			Cognitive	Intelligence	2.459e-13	269867
			Cognitive	Cognitive performance	5.42e-12	257828
			Metabolic	Impedance measures - Trunk predicted mass	5.239e-09	379469
			Metabolic	Waist-hip ratio (adjusted for BMI)	4.999e-08	694649
rs5757650	GP19	Muscle_Skeletal	Skeletal	Height	1.9e-19	693529
			Cognitive	Intelligence	3.22e-10	269867
			Cognitive	Cognitive performance	1.43e-09	257828
			Metabolic	Impedance measures - Trunk fat-free mass	3.832e-06	379507
			Gastrointestinal	Inflammatory Bowel Disease	5.507e-06	59957
rs738288	GP23	Breast_Mammary_Tissue	Skeletal	Height	4.4e-11	693529
			Cognitive	Cognitive performance	5.78e-09	257828
			Cognitive	Intelligence	1.543e-07	269867
			Psychiatric	Schizophrenia	2.7e-06	105318
			Neurological	Parkinson disease	0.0007618	5691
rs761830	GP2	Muscle_Skeletal	Cardiovascular	Pulse rate (automated reading)	4.237e-06	361411
	GP14	Muscle_Skeletal	Immunological	Hematocrit (three-way meta)	5.761e-05	173039
			Immunological	Hemoglobin concentration (three-way meta)	0.000117	172925
			Metabolic	Body Mass Index	0.0003375	806834
			Reproduction	Age at menarche	0.000369	252514
rs8065126	GP2	Muscle_Skeletal	Immunological	Sum basophil neutrophil count (three-way meta)	3.06e-121	170143
			Respiratory	Asthma (fixed effect model)	1.79e-27	127669
			Skeletal	Height	3.5e-11	693529
			Gastrointestinal	Inflammatory Bowel Disease	7.395e-09	59957
			Gastrointestinal	Ulcerative colitis	6.546e-08	45975
rs883884	GP18	Muscle_Skeletal	Immunological	Neutrophil percentage of white cells (two-way meta)	0.000106105	132352
			Metabolic	Total lipids in small HDL	0.000522	19273
			Metabolic	High-density lipoprotein cholesterol	0.00114	34374
			Reproduction	Age when periods started (menarche) (female)	0.002599	202636
			Psychiatric	Nap during day	0.002755	386124
rs903502	GP2	Small_Intestine_Terminal_Ileum	Respiratory	Blood clot, DVT, bronchitis, emphysema, asthma, rhinitis, eczema, allergy diagnosed by doctor: Asthma	9.589e-27	385822
			Immunological	Sum basophil neutrophil count (three-way meta)	4.994e-22	170143
			Metabolic	High-density lipoprotein cholesterol	6.071e-17	188577
			Reproduction	Age at menopause (last menstrual period) (female)	2.83e-13	119160
			Gastrointestinal	Inflammatory Bowel Disease	2.268e-12	59957
rs907089	GP2	Muscle_Skeletal	Respiratory	Blood clot, DVT, bronchitis, emphysema, asthma, rhinitis, eczema, allergy diagnosed by doctor: Asthma	6.948e-24	385822
			Immunological	Sum basophil neutrophil count (three-way meta)	2.148e-21	170143
			Metabolic	High-density lipoprotein cholesterol	1.287e-16	188577
			Reproduction	Age at menopause (last menstrual period) (female)	8.918e-14	119160
			Gastrointestinal	Inflammatory Bowel Disease	1.877e-09	59957
rs9303281	GP2	Small_Intestine_Terminal_Ileum	Immunological	Sum basophil neutrophil count (three-way meta)	6.962e-76	170143
			Respiratory	Blood clot, DVT, bronchitis, emphysema, asthma, rhinitis, eczema, allergy diagnosed by doctor: Asthma	6.432e-46	385822
			Gastrointestinal	Inflammatory Bowel Disease	2.896e-14	59957
			Gastrointestinal	Crohn's Disease	4.271e-10	40266
			Connective tissue	Rheumatoid Arthritis	6e-10	103638
