# Supplementary material for: Heritability Enrichment of Immunoglobulin G N-Glycosylation in Specific Tissues
Source: Front Immunol. 2021 Nov 3;12:741705. doi: 10.3389/fimmu.2021.741705 (PMC8595136; doi:10.3389/fimmu.2021.741705)
Supplement: Supplementary file 9 [file Table_8.xlsx]

## Sheet: Sheet1
Supplementary Table 8 | The associations between IgG N-glycosylation features and common chronic diseases
IgG N-glycsosylation feature	HT	T2D	DL	CDRS	IS	PD	NAFLD	UC	CD	SLE	RA	CKD	CRC
GP1	/	/	/	/	+	/	/	/	/	+	+	/	+
GP2	/	/	+	+	/	/	/	/	/	+	+	+	+
GP4	+	+	+	/	/	/	/	+	+	+	+	/	+
GP5	/	/	+	+	-	-	/	/	/	+	/	/	+
GP6	+	+	+	+	/	/	/	+	+	+	+	+	+
GP7	/	/	/	+	/	/	/	/	/	+	/	/	/
GP8	/	-	/	-	+	+	/	/	/	-	-	/	-
GP9	/	-	/	-	/	/	/	-	-	-	-	/	-
GP10	/	+	/	+	/	/	/	/	/	+	/	/	-
GP11	/	+	+	+	/	/	/	/	/	/	/	/	-
GP12	-	/	/	/	/	/	/	/	/	+	-	/	-
GP13	-	/	/	/	-	/	/	/	/	/	-	/	-
GP14	-	-	-	-	-	+	-	-	-	-	-	-	-
GP15	-	/	/	/	-	/	/	/	/	/	/	/	-
GP16	/	/	/	-	/	/	/	/	/	-	/	/	+
GP17	/	/	/	/	-	-	/	/	/	+	/	/	/
GP18	-	/	-	-	-	/	/	-	-	-	-	-	-
GP19	/	-	/	/	/	/	/	/	-	+	/	/	-
GP20	/	/	+	/	/	/	/	/	/	/	/	/	/
GP21	/	/	+	/	-	/	/	/	/	/	/	/	/
GP22	/	/	/	+	/	/	/	/	/	+	-	/	-
GP23	/	-	/	-	-	/	/	/	/	-	-	/	/
GP24	/	/	/	/	/	/	/	/	/	+	+	/	/
+ The high level of glycans could potentially increase the risk of diseases; - The low level of glycans could potentially increase the risk of diseases; / The associations of glycans with diseases remained unclear. CD: Crohn’s disease; CDRS: cardiovascular disease risk score; CKD: chronic kidney disease; CRC: colorectal cancer; DL: dyslipidemia; GP: glycan peak; HT: hypertension; IS: ischemic str…
